# Supplementary material for: Popularity and performance of bioinformatics software: the case of gene set analysis
Source: BMC Bioinformatics. 2021 Apr 15;22:191. doi: 10.1186/s12859-021-04124-5 (PMC8050894; doi:10.1186/s12859-021-04124-5)
Supplement: Supplementary file 1 — Additional file 1. GSA Reference DB. [file 12859_2021_4124_MOESM1_ESM.xlsx]

## Sheet: 0-Cover
Supplementary material
"Popularity and performance of bioinformatics software --The case of Gene Set Analysis"
Antonio Mora1*
1Joint School of Life Sciences, Guangzhou Medical University and Guangzhou Institutes of Biomedicine and Health - Chinese Academy of Sciences
* Correspondence:
Antonio Mora
antoniocmora@gzhmu.edu.cn
Gene Set Analysis Reference Database v.1.0
Contents
Tab 0-Cover
Tab 1-GSA methods and tools
Tab 2-Reviews and benchmarks
Tab 3-Genomic GSA
Tab 4-ncRNA GSA
Tab 5-Recent Popularity
Tab 6-Validation methods
Tab 7-Comparison to GSEA
Methodology
This database was built from the following sources:
1) Google searches and Pubmed searches of keywords such as: "Pathway analysis", "Gene set analysis", and "Functional enrichment" (approx. 10% of the records)
2) Cross-references from all the found papers and reviews (approx. 50% of the records)
3) Email alerts received from NCBI and selected journals (approx. 40% of the records)
All information in the database was manually extracted from the papers.
Numbers of citations were extracted from Google Scholar (https://scholar.google.com/).
The database is manually updated using the same resources.
Updates
For an updated version, visit: https://gsa-central.github.io/gsarefdb.html

## Sheet: 1-GSA methods and tools
Gene Set Analysis Reference Database							ORA=Over-Representation Analysis. FCS=Functional Class Scoring. PT=Pathway Topology-based.
Created: Antonio Mora (15.12.2017)							SS=Single-sample. NI=Network Interaction. PA=Pathway activity. Bayes=Bayesian, ML=Machine Learning.
Last update: Antonio Mora (03.09.2019)							subpath=Subpathway-based. time=Time-course/dynamic GSA. DC=Differential correlation based.
	ID	Year	Tool name	First author	Title	doi	Citations	Type of GSA	Tool or Method	Programming language	Website referenced in the paper	Website running?
1	REFP-0001	2005	GSEA	Subramanian et al.	Gene set enrichment analysis: a knowledge-based approach for interpreting genome-wide expression profiles	https://doi.org/10.1073/pnas.0506580102	17877	FCS	Tool	R,JAVA	-	-
2	REFP-0002	2003	DAVID	Dennis et al.	DAVID: Database for Annotation, Visualization, and Integrated Discovery	https://doi.org/10.1186/gb-2003-4-9-r60	7500	ORA	Tool	Web	http://www.david.niaid.nih.gov/	NO
3	REFP-0003	2003	GSEA	Mootha et al.	PGC-1 alpha-responsive genes involved in oxidative phosphorylation are coordinately downregulated in human diabetes	https://doi.org/10.1038/ng1180	5277	FCS	Method	-
4	REFP-0004	2005	BiNGO	Maere et al.	BiNGO: a Cytoscape plugin to assess overrepresentation of gene ontology categories in biological networks	https://doi.org/10.1093/bioinformatics/bti551	3000	ORA	Tool	Cytoscape	http://www.psb.ugent.be/cbd/papers/BiNGO/	YES
5	REFP-0005	1999	ORA	Tavazoie et al.	Systematic determination of genetic network architecture	https://doi.org/10.1038/10343	2883	ORA	Method	-
6	REFP-0008	2010	GOseq	Young et al.	Gene ontology analysis for RNA-seq: accounting for selection bias	https://doi.org/10.1186/gb-2010-11-2-r14	2107	ORA	Tool	R	http://bioinf.wehi.edu.au/software/goseq/	YES
7	REFP-0006	2003	EASE	Hosack et al.	Identifying biological themes within lists of genes with EASE	https://doi.org/10.1186/gb-2003-4-10-r70	2015	ORA	Tool	Stand-alone,Web	http://david.niaid.nih.gov/	NO
8	REFP-0010	2009	ClueGO	Bindea et al.	ClueGO: a Cytoscape plug-in to decipher functionally grouped gene ontology and pathway annotation networks	https://doi.org/10.1093/bioinformatics/btp101	2008	ORA	Tool	Cytoscape	http://www.ici.upmc.fr/cluego/cluegoDownload.shtml	YES
9	REFP-0007	2006	WEGO	Ye et al.	WEGO: a web tool for plotting GO annotations	https://doi.org/10.1093/nar/gkl031	1988	ORA	Tool	Web	http://wego.genomics.org.cn/	YES
10	REFP-0009	2009	GOrilla	Eden et al.	GOrilla: a tool for discovery and visualization of enriched GO terms in ranked gene lists	https://doi.org/10.1186/1471-2105-10-48	1958	FCS	Tool	Web	http://cbl-gorilla.cs.technion.ac.il/	YES
11	REFP-0011	2010	agriGO	Du et al.	agriGO: a GO analysis toolkit for the agricultural community	https://doi.org/10.1093/nar/gkq310	1753	Multiple	Tool	Web	http://bioinfo.cau.edu.cn/agriGO/	YES
12	REFP-0018	2012	clusterProfiler	Yu et al.	clusterProfiler: an R Package for Comparing Biological Themes Among Gene Clusters	https://doi.org/10.1089/omi.2011.0118	1519	ORA	Tool	R	http://bioconductor.org/packages/release/bioc/html/clusterProfiler.html	YES
13	REFP-0012	2004	GO::TermFinder	Boyle et al.	GO:: TermFinder—open source software for accessing Gene Ontology information and finding significantly enriched Gene Ontology terms associated with a list of	https://doi.org/10.1093/bioinformatics/bth456	1509	ORA	Tool	Perl	http://search.cpan.org/dist/GO-TermFinder/	YES
14	REFP-0014	2006	GOstats	Falcon et al.	Using GOstats to test gene lists for GO term association	https://doi.org/10.1093/bioinformatics/btl567	1466	ORA	Tool	R	-	-
15	REFP-0013	2005	WebGestalt	Zhang et al.	WebGestalt: an integrated system for exploring gene sets in various biological contexts	https://doi.org/10.1093/nar/gki475	1453	ORA	Tool	Web	http://genereg.ornl.gov/webgestalt/	NO?
16	REFP-0015	2003	GoMiner	Zeeberg et al.	GoMiner: a resource for biological interpretation of genomic and proteomic data	https://doi.org/10.1186/gb-2003-4-4-r28	1344	ORA	Tool	JAVA	-	-
17	REFP-0020	2013	Enrichr	Chen et al.	Enrichr: interactive and collaborative HTML5 gene list enrichment analysis tool	https://doi.org/10.1186/1471-2105-14-128	1328	ORA	Tool	Web	http://amp.pharm.mssm.edu/Enrichr	YES
18	REFP-0016	2004	GOstat	Beissbarth et al.	GOstat: find statistically overrepresented Gene Ontologies within a group of genes	https://doi.org/10.1093/bioinformatics/bth088	1298	ORA	Tool	Web	http://gostat.wehi.edu.au/	YES
19	REFP-0019	2009	ToppGene	Chen et al.	ToppGene Suite for gene list enrichment analysis and candidate gene prioritization	https://doi.org/10.1093/nar/gkp427	1253	ORA	Tool	Web	https://toppgene.cchmc.org/	YES
20	REFP-0017	2004	FatiGO	Al-Shahrour et al.	FatiGO: a web tool for finding significant associations of Gene Ontology terms with groups of genes	https://doi.org/10.1093/bioinformatics/btg455	1211	ORA	Tool	Web	http://fatigo.bioinfo.cipf.es/	NO
21	REFP-0022	2007	DAVID	Huang et al.	The DAVID Gene Functional Classification Tool: a novel biological module-centric algorithm to functionally analyze large gene lists	https://doi.org/10.1186/gb-2007-8-9-r183	1199	ORA	Tool	Web	https://david.ncifcrf.gov/	YES
22	REFP-0021	2006	topGO	Alexa et al.	Improved scoring of functional groups from gene expression data by decorrelating GO graph structure	https://doi.org/10.1093/bioinformatics/btl140	1195	ORA	Tool	R	topgo.bioinf.mpi-inf.mpg.de	YES
23	REFP-0023	2013	WebGestalt	Wang et al.	WEB-based gene set analysis toolkit (WebGestalt): update 2013	https://doi.org/10.1093/nar/gkt439	1169	Multiple	Tool	Web	http://www.webgestalt.org/option.php	YES
24	REFP-0033	2016	Enrichr	Kuleshov et al.	Enrichr: a comprehensive gene set enrichment analysis web server 2016 update	https://doi.org/10.1093/nar/gkw377	1135	ORA	Tool	Web	http://amp.pharm.mssm.edu/Enrichr	YES
25	REFP-0029	2011	KOBAS	Xie et al.	KOBAS 2.0: a web server for annotation and identification of enriched pathways and diseases	https://doi.org/10.1093/nar/gkr483	1103	ORA	Tool	Python	http://kobas.cbi.pku.edu.cn/	YES
26	REFP-0026	2007	DAVID	Huang et al.	DAVID Bioinformatics Resources: expanded annotation database and novel algorithms to better extract biology from large gene lists	https://doi.org/10.1093/nar/gkm415	1101	ORA	Tool	Web	http://david.niaid.nih.gov/	NO
27	REFP-0025	2009	SSGSEA	Barbie et al.	Systematic RNA interference reveals that oncogenic KRAS-driven cancers require TBK1	https://doi.org/10.1038/nature08460	1093	SS	Tool	R	-	-
28	REFP-0024	2002	GenMAPP	Dahlquist et al.	GenMAPP, a new tool for viewing and analyzing microarray data on biological pathways	https://doi.org/10.1038/ng0502-19	1086	Visualization	Tool	Stand-alone	http://www.genmapp.org/	YES
29	REFP-0030	2005	KOBAS	Mao et al.	Automated genome annotation and pathway identification using the KEGG Orthology (KO) as a controlled vocabulary	https://doi.org/10.1093/bioinformatics/bti430	1027	ORA	Tool	Python	http://genome.cbi.pku.edu.cn/download.html	NO
30	REFP-0027	2003	MAPPFinder	Doniger et al.	MAPPFinder: using Gene Ontology and GenMAPP to create a global gene-expression profile from microarray data	https://doi.org/10.1186/gb-2003-4-1-r7	1026	ORA	Tool	VBasic	-	-
31	REFP-0028	2004	globaltest	Goeman et al.	A global test for groups of genes: testing association with a clinical outcome	https://doi.org/10.1093/bioinformatics/btg382	1010	FCS	Tool	R	-	-
32	REFP-0031	2010	Enrichment map	Merico et al.	Enrichment map: a network-based method for gene-set enrichment visualization and interpretation	https://doi.org/10.1371/journal.pone.0013984	925	Visualization	Tool	Cytoscape	http://baderlab.org/Software/EnrichmentMap/	YES
33	REFP-0032	2007	Pathway-Express / Onto-Tools	Draghici et al.	A systems biology approach for pathway level analysis	https://doi.org/10.1101/gr.6202607	854	PT	Tool	-	http://vortex.cs.wayne.edu/	NO
34	REFP-0034	2007	GSA	Efron et al.	On testing the significance of sets of genes	https://doi.org/10.1214/07-AOAS101	821	FCS	Tool	R	-	-
35	REFP-0035	2005	sigPathways	Tian et al.	Discovering statistically significant pathways in expression profiling studies	https://doi.org/10.1073/pnas.0506577102	689	FCS	Tool	R	-	-
36	REFP-0037	2008	SPIA	Tarca et al.	A novel signaling pathway impact analysis	https://doi.org/10.1093/bioinformatics/btn577	678	PT	Tool	R	http://vortex.cs.wayne.edu/ontoexpress/	NO
37	REFP-0036	2005	PAGE	Kim et al.	PAGE: parametric analysis of gene set enrichment	https://doi.org/10.1186/1471-2105-6-144	669	FCS	Method	-	-	-
38	REFP-0039	2006	STEM	Ernst et al.	STEM: a tool for the analysis of short time series gene expression data	https://doi.org/10.1186/1471-2105-7-191	665	time,ORA	Tool	JAVA	http://www.cs.cmu.edu/~jernst/stem	YES
39	REFP-0038	2003	Onto-Express	Draghici et al.	Global functional profiling of gene expression	https://doi.org/10.1016/S0888-7543(02)00021-6	661	ORA	Tool	JAVA	vortex.cs.wayne.edu/Projects.html	NO
40	REFP-0040	2007	GSEA-P	Subramanian et al.	GSEA-P: a desktop application for Gene Set Enrichment Analysis	https://doi.org/10.1093/bioinformatics/btm369	628	FCS	Tool	JAVA	http://www.broad.mit.edu/GSEA	YES
41	REFP-0041	2008	GOEAST	Zheng et al.	GOEAST: a web-based software toolkit for Gene Ontology enrichment analysis	https://doi.org/10.1093/nar/gkn276	595	ORA	Tool	Web	http://omicslab.genetics.ac.cn/GOEAST/	YES
42	REFP-0049	2013	GSVA	Hanzelmann et al.	GSVA: gene set variation analysis for microarray and RNA-seq data	https://doi.org/10.1186/1471-2105-14-7	567	SS	Tool	R	-	-
43	REFP-0042	2010	PARADIGM	Vaske et al.	Inference of patient-specific pathway activities from multi-dimensional cancer genomics data using PARADIGM	https://doi.org/10.1093/bioinformatics/btq182	560	SS	Tool	C	http://sbenz.github.com/Paradigm	YES
44	REFP-0043	2007	g:Profiler	Reimand et al.	g: Profiler—a web-based toolset for functional profiling of gene lists from large-scale experiments	https://doi.org/10.1093/nar/gkm226	556	ORA	Tool	Web	http://biit.cs.ut.ee/gprofiler/	YES
45	REFP-0048	2009	GAGE	Luo et al.	GAGE: generally applicable gene set enrichment for pathway analysis	https://doi.org/10.1186/1471-2105-10-161	537	FCS	Tool	R	http://sysbio.engin.umich.edu/~luow/downloads.php	NO
46	REFP-0045	2007	GENECODIS	Carmona et al.	GENECODIS: a web-based tool for finding significant concurrent annotations in gene lists	https://doi.org/10.1186/gb-2007-8-1-r3	516	ORA	Tool	Web	http://genecodis.dacya.ucm.es/	NO
47	REFP-0044	2003	FuncAssociate	Berriz et al.	Characterizing gene sets with FuncAssociate	https://doi.org/10.1093/bioinformatics/btg363	511	ORA	Tool	Web	http://llama.med.harvard.edu/Software.html	YES
48	REFP-0046	2002	Onto-Express	Khatri et al.	Profiling gene expression using onto-express	https://doi.org/10.1006/geno.2002.6698	507	ORA	Tool	JAVA	http://vortex.cs.wayne.edu:8080/	NO
49	REFP-0047	2004	GOTM	Zhang et al.	GOTree Machine (GOTM): a web-based platform for interpreting sets of interesting genes using Gene Ontology hierarchies	https://doi.org/10.1186/1471-2105-5-16	495	ORA	Tool	Web	http://genereg.ornl.gov/gotm/	NO
50	REFP-0051	2012	GENECODIS	Tabas et al.	GeneCodis3: a non-redundant and modular enrichment analysis tool for functional genomics	https://doi.org/10.1093/nar/gks402	455	ORA	Tool	Web	http://genecodis.cnb.csic.es/	YES
51	REFP-0050	2008	Ontologizer	Bauer et al.	Ontologizer 2.0—a multifunctional tool for GO term enrichment analysis and data exploration	https://doi.org/10.1093/bioinformatics/btn250	442	ORA	Tool	JAVA	http://compbio.charite.de/ontologizer	NO
52	REFP-0052	2002	FunSpec	Robinson et al.	FunSpec: a web-based cluster interpreter for yeast	https://doi.org/10.1186/1471-2105-3-35	436	ORA	Tool	Web	http://funspec.med.utoronto.ca/	YES
53	REFP-0054	2008	PAC	Lee et al.	Inferring pathway activity toward precise disease classification	https://doi.org/10.1371/journal.pcbi.1000217	412	SS	Method	-	-	-
54	REFP-0053	2004	GOToolBox	Martin et al.	GOToolBox: functional analysis of gene datasets based on Gene Ontology	https://doi.org/10.1186/gb-2004-5-12-r101	412	ORA	Tool	Perl	http://gin.univ-mrs.fr/GOToolBox	NO
55	REFP-0055	2003	Onto-express / Onto-tools	Draghici et al.	Onto-tools, the toolkit of the modern biologist: onto-express, onto-compare, onto-design and onto-translate	https://doi.org/10.1093/nar/gkg624	408	ORA	Tool	JAVA	http://vortex.cs.wayne.edu/Projects.html	YES
56	REFP-0058	2015	FunRich	Pathan et al.	FunRich: An open access standalone functional enrichment and interaction network analysis tool	https://doi.org/10.1002/pmic.201400515	391	ORA	Tool	Stand-alone -C#	http://www.funrich.org/	YES
57	REFP-0056	2009	GENECODIS	Nogales et al.	GeneCodis: interpreting gene lists through enrichment analysis and integration of diverse biological information	https://doi.org/10.1093/nar/gkp416	385	ORA	Tool	Web	http://genecodis.dacya.ucm.es/	NO
58	REFP-0057	2005	SAFE	Barry et al.	Significance analysis of functional categories in gene expression studies: a structured permutation approach	https://doi.org/10.1093/bioinformatics/bti260	360	FCS	Tool	R	http://www.bios.unc.edu/~fwright/SAFE	NO
59	REFP-0059	2001	Rank comparison	Virtaneva et al.	Expression profiling reveals fundamental biological differences in acute myeloid leukemia with isolated trisomy 8 and normal cytogenetics	https://doi.org/10.1073/pnas.98.3.1124	341	FCS	Tool	S-PLUS	-	-
60	REFP-0060	2003	GeneMerge	Castillo et al.	GeneMerge—post-genomic analysis, data mining, and hypothesis testing	https://doi.org/10.1093/bioinformatics/btg114	333	ORA	Tool	Perl	http://www.oeb.harvard.edu/hartl/lab/publications/GeneMerge.html	NO
61	REFP-0350	2015	MAST	Finak et al.	MAST: a flexible statistical framework for assessing transcriptional changes and characterizing heterogeneity in single-cell RNA sequencing data	https://doi.org/10.1186/s13059-015-0844-5	328	FCS	Tool	R	https://github.com/RGLab/MAST	YES
62	REFP-0063	2006	KOBAS	Wu et al.	KOBAS server: a web-based platform for automated annotation and pathway identification	https://doi.org/10.1093/nar/gkl167	327	ORA	Tool	Web	http://kobas.cbi.pku.edu.cn/	YES
63	REFP-0061	2006	GATHER	Chang et al.	GATHER: a systems approach to interpreting genomic signatures	https://doi.org/10.1093/bioinformatics/btl483	325	Bayes	Tool	Web	-	-
64	REFP-0062	2006	BABELOMICS	Al-Shahrour et al.	BABELOMICS: a systems biology perspective in the functional annotation of genome-scale experiments	https://doi.org/10.1093/nar/gkl172	305	Multiple	Tool	Web	http://www.babelomics.org/	YES
65	REFP-0069	2013	piano	Varemo et al.	Enriching the gene set analysis of genome-wide data by incorporating directionality of gene expression and combining statistical hypotheses and methods	https://doi.org/10.1093/nar/gkt111	300	Multiple	Tool	R	http://www.sysbio.se/piano	YES
66	REFP-0064	2005	GoMiner	Zeeberg et al.	High-throughput GoMiner, an ‘industrial-strength’ integrative gene ontology tool for interpretation of multiple-microarray experiments, with application to studies of Common Variable Immune Deficiency (CVID)	https://doi.org/10.1186/1471-2105-6-168	299	ORA	Tool	JAVA,Web	http://discover.nci.nih.gov/gominer/htgm.jsp	YES
67	REFP-0065	2005	BABELOMICS	Al-Shahrour et al.	BABELOMICS: a suite of web tools for functional annotation and analysis of groups of genes in high-throughput experiments	https://doi.org/10.1093/nar/gki456	291	ORA	Tool	Web	http://www.babelomics.org/	YES
68	REFP-0066	2007	GenMAPP	Salomonis et al.	GenMAPP 2: new features and resources for pathway analysis	https://doi.org/10.1186/1471-2105-8-217	290	Visualization	Tool	Stand-alone	http://www.genmapp.org/	NO
69	REFP-0067	2007	FatiGO	Al-Shahrour et al.	FatiGO+: a functional profiling tool for genomic data. Integration of functional annotation, regulatory motifs and interaction data with microarray experiments	https://doi.org/10.1093/nar/gkm260	282	ORA	Tool	Web	http://www.babelomics.org/	YES
70	REFP-0068	2005	ErmineJ	Lee et al.	ErmineJ: tool for functional analysis of gene expression data sets	https://doi.org/10.1186/1471-2105-6-269	281	Multiple	Tool	JAVA	http://microarray.cu.genome.org/	NO
71	REFP-0071	2010	ROAST	Wu et al.	ROAST: rotation gene set tests for complex microarray experiments	https://doi.org/10.1093/bioinformatics/btq401	277	FCS	Tool	R	-	-
72	REFP-0072	2012	Camera	Wu et al.	Camera: a competitive gene set test accounting for inter-gene correlation	https://doi.org/10.1093/nar/gks461	275	FCS	Tool	R	-	-
73	REFP-0070	2006	PageMan	Usadel et al.	PageMan: an interactive ontology tool to generate, display, and annotate overview graphs for profiling experiments	https://doi.org/10.1186/1471-2105-7-535	274	Multiple	Tool	JAVA	http://mapman.mpimp-golm.mpg.de/pageman/	NO
74	REFP-0081	2017	agriGO	Tian et al.	agriGO v2.0: a GO analysis toolkit for the agricultural community, 2017 update	https://doi.org/10.1093/nar/gkx382	261	Multiple	Tool	Web	http://systemsbiology.cau.edu.cn/agriGOv2/	YES
75	REFP-0075	2005	PLAGE	Tomfohr et al.	Pathway level analysis of gene expression using singular value decomposition	https://doi.org/10.1186/1471-2105-6-225	249	SS	Tool	R	http://dulci.biostat.duke.edu/pathways	NO
76	REFP-0073	2006	GSEA	Jiang et al.	Extensions to gene set enrichment	https://doi.org/10.1093/bioinformatics/btl599	242	FCS	Method	-	-	-
77	REFP-0076	2009	FuncAssociate	Berriz et al.	Next generation software for functional trend analysis	https://doi.org/10.1093/bioinformatics/btp498	234	ORA	Tool	Web	http://llama.med.harvard.edu/funcassociate	YES
78	REFP-0074	2005	T-profiler	Boorsma et al.	T-profiler: scoring the activity of predefined groups of genes using gene expression data	https://doi.org/10.1093/nar/gki484	229	ORA	Tool	Web	http://www.t-profiler.org/	YES
79	REFP-0091	2017	WebGestalt	Wang et al.	WebGestalt 2017: a more comprehensive, powerful, flexible and interactive gene set enrichment analysis toolkit	https://doi.org/10.1093/nar/gkx356	225	Multiple	Tool	Web	http://www.webgestalt.org/	YES
80	REFP-0078	2012	EnrichNet	Glaab et al.	EnrichNet: network-based gene set enrichment analysis	https://doi.org/10.1093/bioinformatics/bts389	217	NI	Tool	Web	http://www.enrichnet.org/	YES
81	REFP-0108	2005	GOSSIP	Bluthgen et al.	Biological profiling of gene groups utilizing Gene Ontology	https://doi.org/10.11234/gi1990.16.106	213	ORA	Method	-	http://gossip.gene-groups.net/	NO
82	REFP-0077	2006	-	Pang et al.	Pathway analysis using random forests classification and regression	https://doi.org/10.1093/bioinformatics/btl344	212	ML	Tool	R	-	-
83	REFP-0079	2007	GOSim	Frohlich et al.	GOSim–an R-package for computation of information theoretic GO similarities between terms and gene products	https://doi.org/10.1186/1471-2105-8-166	197	SemanticSim	Tool	R	http://www.dkfz.de/mga2/gosim	YES
84	REFP-0080	2004	Onto-express / Onto-tools	Khatri et al.	Onto-Tools: an ensemble of web-accessible, ontology-based tools for the functional design and interpretation of high-throughput gene expression experiments	https://doi.org/10.1093/nar/gkh409	187	ORA	Tool	JAVA	http://vortex.cs.wayne.edu/Projects.html	YES
85	REFP-0085	2013	Pathifier	Drier et al.	Pathway-based personalized analysis of cancer	https://doi.org/10.1073/pnas.1219651110	183	SS	Tool	R	-	-
86	REFP-0082	2010	TANGO	Ulitsky et al.	Expander: from expression microarrays to networks and functions	https://doi.org/10.1038/nprot.2009.230	180	ORA	Tool	Web	http://acgt.cs.tau.ac.il/expander/	YES
87	REFP-0086	2010	ToppCluster	Kaimal et al.	ToppCluster: a multiple gene list feature analyzer for comparative enrichment clustering and network-based dissection of biological systems	https://doi.org/10.1093/nar/gkq418	179	ORA	Tool	Web	http://toppcluster.cchmc.org/	YES
88	REFP-0083	2004	iGA	Breitling et al.	Iterative Group Analysis (iGA): a simple tool to enhance sensitivity and facilitate interpretation of microarray experiments	https://doi.org/10.1186/1471-2105-5-34	174	FCS	Tool	Perl	-	-
89	REFP-0084	2010	WebGestalt	Duncan et al.	WebGestalt2: an updated and expanded version of the Web-based Gene Set Analysis Toolkit	https://doi.org/10.1186/1471-2105-11-S4-P10	165	ORA	Tool	Web	-	-
90	REFP-0087	2008	GOHyperGAll	Horan et al.	Annotating genes of known and unknown function by large-scale coexpression analysis	https://doi.org/10.1104/pp.108.117366	162	ORA	Tool	R	-	-
91	REFP-0088	2006	Hotelling's T2	Kong et al.	A multivariate approach for integrating genome-wide expression data and biological knowledge	https://doi.org/10.1093/bioinformatics/btl401	162	FCS	Method	-	-	-
92	REFP-0090	2005	ANCOVA Global Test	Mansmann et al.	Testing differential gene expression in functional groups	https://doi.org/10.1055/s-0038-1633992	154	FCS	Method
93	REFP-0093	2007	GlobalANCOVA	Hummel et al.	GlobalANCOVA: exploration and assessment of gene group effects	https://doi.org/10.1093/bioinformatics/btm531	153	Self-contained	Tool	R	-	-
94	REFP-0095	2009	z-test and chi-sq-test	Irizarry et al.	Gene set enrichment analysis made simple	https://doi.org/10.1177/0962280209351908	152	FCS	Method	-	-	-
95	REFP-0092	2008	LRpath	Sartor et al.	LRpath: a logistic regression approach for identifying enriched biological groups in gene expression data	https://doi.org/10.1093/bioinformatics/btn592	151	ML	Tool	R	http://eh3.uc.edu/lrpath/	YES
96	REFP-0105	2014	DOSE	Yu et al.	DOSE: an R/Bioconductor package for disease ontology semantic and enrichment analysis	https://doi.org/10.1093/bioinformatics/btu684	149	Multiple	Tool	R	http://www.bioconductor.org/packages/release/bioc/html/DOSE.html	YES
97	REFP-0096	2004	ScorePAGE	Rahnenfuhrer et al.	Calculating the statistical significance of changes in pathway activity from gene expression data	https://doi.org/10.2202/1544-6115.1055	148	PT-PA	Method	-	-	-
98	REFP-0094	2010	MGSA	Bauer et al.	GOing Bayesian: model-based gene set analysis of genome-scale data	https://doi.org/10.1093/nar/gkq045	147	Bayes	Tool	JAVA	http://compbio.charite.de/index.php/ontologizer2.html	NO
99	REFP-0089	2007	FatiScan	Al-Shahrour et al.	From genes to functional classes in the study of biological systems	https://doi.org/10.1186/1471-2105-8-114	146	ORA	Tool	Web	http://www.babelomics.org/	YES
100	REFP-0097	2000	-	Zien et al.	Analysis of Gene Expression Data with Pathway Scores	https://www.aaai.org/Papers/ISMB/2000/ISMB00-041.pdf	142	FCS-PA	Method	-	-	-
101	REFP-0099	2007	EasyGO	Zhou et al.	EasyGO: Gene Ontology-based annotation and functional enrichment analysis tool for agronomical species	https://doi.org/10.1186/1471-2164-8-246	139	ORA	Tool	Web	http://bioinformatics.cau.edu.cn/easygo/	YES
102	REFP-0100	2004	GoSurfer	Zhong et al.	GoSurfer	https://doi.org/10.2165/00822942-200403040-00009	138	ORA	Tool	Stand-alone	http://www.gosurfer.org/	NO
103	REFP-0101	2013	PlantGSEA	Yi et al.	PlantGSEA: a gene set enrichment analysis toolkit for plant community	https://doi.org/10.1093/nar/gkt281	137	ORA	Tool	Web	http://structuralbiology.cau.edu.cn/PlantGSEA	NO
104	REFP-0103	2009	SubpathwayMiner	Li et al.	SubpathwayMiner: a software package for flexible identification of pathways	https://doi.org/10.1093/nar/gkp667	137	ORA-subpath	Tool	R	-	-
105	REFP-0098	2004	Pathway Miner	Pandey et al.	Pathway Miner: extracting gene association networks from molecular pathways for predicting the biological significance of gene expression microarray	https://doi.org/10.1093/bioinformatics/bth215	137	ORA	Tool	Web	http://www.biorag.org/pathway.html	NO
106	REFP-0104	2008	PCN	Li et al.	A global pathway crosstalk network	https://doi.org/10.1093/bioinformatics/btn200	130	NI	Method	-	-	-
107	REFP-0102	2002	Pathway processor	Grosu et al.	Pathway processor: a tool for integrating whole-genome expression results into metabolic networks	https://doi.org/10.1101/gr.226602	130	ORA	Tool	JAVA	http://www.cgr.harvard.edu/cavalieri/pp.htm	NO
108	REFP-0106	2007	-	Efroni et al.	Identification of Key Processes Underlying Cancer Phenotypes Using Biologic Pathway Analysis	https://doi.org/10.1371/journal.pone.0000425	127	FCS-PA	Method	-	-	-
109	REFP-0107	2009	GSCA	Choi et al.	Statistical methods for gene set co-expression analysis	https://doi.org/10.1093/bioinformatics/btp502	120	DC	Tool	R	https://www.biostat.wisc.edu/~kendzior/GSCA/	NO
110	REFP-0111	2012	MetaOmics / MetaPath	Wang et al.	An R package suite for microarray meta-analysis in quality control, differentially expressed gene analysis and pathway enrichment detection	https://doi.org/10.1093/bioinformatics/bts485	119	Bayes	Tool	R	http://www.biostat.pitt.edu/bioinfo/software.htm	NO
111	REFP-0109	2004	Ontologizer	Robinson et al.	Ontologizing gene-expression microarray data: characterizing clusters with Gene Ontology	https://doi.org/10.1093/bioinformatics/bth040	111	Simple counts	Tool	JAVA	http://www.charite.de/ch/medgen/ontologizer	NO
112	REFP-0110	2006	GeneTools	Beisvag et al.	GeneTools–application for functional annotation and statistical hypothesis testing	https://doi.org/10.1186/1471-2105-7-470	109	ORA	Tool	Web	http://www.genetools.no	NO
113	REFP-0112	2004	GFINDer	Masseroli et al.	GFINDer: Genome Function INtegrated Discoverer through dynamic annotation, statistical analysis, and mining	https://doi.org/10.1093/nar/gkh432	99	ORA	Tool	Web	http://www.medinfopoli.polimi.it/GFINDer/	NO
114	REFP-0114	2009	MANOVA test	Tsai et al.	Multivariate analysis of variance test for gene set analysis	https://doi.org/10.1093/bioinformatics/btp098	97	FCS	Tool	R	http://mail.cmu.edu.tw/~catsai/research.htm	NO
115	REFP-0116	2008	MRGSE	Michaud et al.	Integrative analysis of RUNX1 downstream pathways and target genes	https://doi.org/10.1186/1471-2164-9-363	97	FCS	Tool	R	-	-
116	REFP-0159	2016	fgsea	Sergushichev et al.	An algorithm for fast preranked gene set enrichment analysis using cumulative statistic calculation	Preprint: https://doi.org/10.1101/060012	95	FCS	Tool	R	https://github.com/ctlab/fgsea	YES
117	REFP-0113	2004	GO Categorizer	Joslyn et al.	The gene ontology categorizer	https://doi.org/10.1093/bioinformatics/bth921	95	GO clusters	Tool	JAVA	-	-
118	REFP-0117	2012	DIA	Bionaz et al.	Old and New Stories: Revelations from Functional Analysis of the Bovine Mammary Transcriptome during the Lactation Cycle	https://doi.org/10.1371/journal.pone.0033268	94	time	Method	-	-	-
119	REFP-0119	2009	NetGSA	Shojaie et al.	Analysis of gene sets based on the underlying regulatory network	https://doi.org/10.1089/cmb.2008.0081	94	NI	Method	-	-	-
120	REFP-0115	2011	NOA	Wang et al.	NOA: a novel Network Ontology Analysis method	https://doi.org/10.1093/nar/gkr251	91	NI	Tool	Web	http://www.aporc.org/noa/	NO
121	REFP-0118	2004	Catmap	Breslin et al.	Comparing functional annotation analyses with Catmap	https://doi.org/10.1186/1471-2105-5-193	91	FCS	Tool	Perl	http://bioinfo.thep.lu.se/Catmap	NO
122	REFP-0120	2004	ArrayXPath	Chung et al.	ArrayXPath: mapping and visualizing microarray gene-expression data with integrated biological pathway resources using Scalable Vector Graphics	https://doi.org/10.1093/nar/gkh476	86	ORA	Tool	Web	http://www.snubi.org/software/ArrayXPath/	YES
123	REFP-0121	2012	NEA	Alexeyenko et al.	Network enrichment analysis: extension of gene-set enrichment analysis to gene networks	https://doi.org/10.1186/1471-2105-13-226	85	NI	Tool	R	http://www.meb.ki.se/~yudpaw	YES
124	REFP-0122	2012	clipper	Martini et al.	Along signal paths: an empirical gene set approach exploiting pathway topology	https://doi.org/10.1093/nar/gks866	83	PT	Tool	R	-	-
125	REFP-0130	2012	PADOG	Tarca et al.	Down-weighting overlapping genes improves gene set analysis	https://doi.org/10.1186/1471-2105-13-136	81	FCS	Tool	R	https://bioconductor.org/packages/release/bioc/html/PADOG.html	YES
126	REFP-0123	2006	ASSESS	Edelman et al.	Analysis of sample set enrichment scores: assaying the enrichment of sets of genes for individual samples in genome-wide expression profiles	https://doi.org/10.1093/bioinformatics/btl231	81	SS	Tool	Octave,Java	http://people.genome.duke.edu/assess	NO
127	REFP-0125	2004	-	Damian et al.	Statistical concerns about the GSEA procedure	https://doi.org/10.1038/ng0704-663a	80	FCS	Method	-	-	-
128	REFP-0137	2013	DAVID	Fresno et al.	RDAVIDWebService: a versatile R interface to DAVID	https://doi.org/10.1093/bioinformatics/btt487	79	ORA	Tool	R	http://www.bioconductor.org/packages/release/bioc/html/RDAVIDWebService.html	YES
129	REFP-0126	2004	CLENCH	Shah et al.	CLENCH: a program for calculating Cluster ENriCHment using the Gene Ontology	https://doi.org/10.1093/bioinformatics/bth056	78	ORA	Tool	Perl	http://www.personal.psu.edu/nhs109/Clench	NO
130	REFP-0129	2014	Characteristic Direction Enrichment Analysis	Clark et al.	The characteristic direction: a geometrical approach to identify differentially expressed genes	https://doi.org/10.1186/1471-2105-15-79	77	ORA	Tool	R,Python,Matlab,Mathematica	http://www.maayanlab.net/CD	YES
131	REFP-0124	2012	DIA	Bionaz et al.	A Novel Dynamic Impact Approach (DIA) for Functional Analysis of Time-Course Omics Studies: Validation Using the Bovine Mammary Transcriptome	https://doi.org/10.1371/journal.pone.0032455	77	time	Method	-	-	-
132	REFP-0131	2010	ErmineJ	Gillis et al.	Gene function analysis in complex data sets using ErmineJ	https://doi.org/10.1038/nprot.2010.78	76	ORA	Tool	JAVA	http://www.chibi.ubc.ca/ermineJ/webstart/ermineJ.jnlp	NO
133	REFP-0127	2011	FungiFun	Priebe et al.	FungiFun: a web-based application for functional categorization of fungal genes and proteins	https://doi.org/10.1016/j.fgb.2010.11.001	74	ORA	Tool	Web	https://www.omnifung.hki-jena.de/FungiFun/	YES
134	REFP-0128	2006	Gostat	Beissbarth et al.	Interpreting Experimental Results Using Gene Ontologies	https://doi.org/10.1016/S0076-6879(06)11018-6	74	Multiple	Tool	Web	http://gostat.wehi.edu.au/	YES
135	REFP-0136	2010	MAPE_I	Shen et al.	Meta-analysis for pathway enrichment analysis when combining multiple genomic studies	https://doi.org/10.1093/bioinformatics/btq148	73	Bayes	Method	-	http://www.biostat.pitt.edu/bioinfo/	NO
136	REFP-0142	2013	QuSAGE	Yaari et al.	Quantitative set analysis for gene expression: a method to quantify gene set differential expression including gene-gene correlations	https://doi.org/10.1093/nar/gkt660	71	FCS	Tool	R	http://bioconductor.org/packages/release/bioc/html/qusage.html	YES
137	REFP-0133	2006	GOLEM	Sealfon et al.	GOLEM: an interactive graph-based gene-ontology navigation and analysis tool	https://doi.org/10.1186/1471-2105-7-443	70	ORA	Tool	JAVA	https://function.princeton.edu/GOLEM/	NO
138	REFP-0141	2013	-	Donato et al.	Analysis and correction of crosstalk effects in pathway analysis	https://doi.org/10.1101/gr.153551.112	69	PT	Method	-	-	-
139	REFP-0135	2010	PWEA	Hung et al.	Identification of functional modules that correlate with phenotypic difference: the influence of network topology	https://doi.org/10.1186/gb-2010-11-2-r23	69	PT	Tool	R	-	-
140	REFP-0156	2009	topGO	Alexa et al.	Gene set enrichment analysis with topGO	https://doi.org/10.18129/B9.bioc.topGO	69	ORA	Tool	R	https://bioconductor.org/packages/release/bioc/html/topGO.html	YES
141	REFP-0132	2008	ProfCom	Antonov et al.	ProfCom: a web tool for profiling the complex functionality of gene groups identified from high-throughput data	https://doi.org/10.1093/nar/gkn239	69	ORA	Tool	Web	http://webclu.bio.wzw.tum.de/profcom/	YES
142	REFP-0149	2016	GeneAnalytics	Fuchs et al.	GeneAnalytics: An Integrative Gene Set Analysis Tool for Next Generation Sequencing, RNAseq and Microarray Data	https://doi.org/10.1089/omi.2015.0168	68	Private	Tool	Private	http://geneanalytics.genecards.org/	YES
143	REFP-0134	2014	Oncofinder	Buzdin et al.	Oncofinder, a new method for the analysis of intracellular signaling pathway activation using transcriptomic data	https://doi.org/10.3389/fgene.2014.00055	68	PA	Method	-	-	-
144	REFP-0138	2011	AFAT	Lopez et al.	Algal Functional Annotation Tool: a web-based analysis suite to functionally interpret large gene lists using integrated annotation and expression data	https://doi.org/10.1186/1471-2105-12-282	68	ORA	Tool	Web	http://pathways.mcdb.ucla.edu/	YES
145	REFP-0139	2009	dCoxS	Cho et al.	Identifying set-wise differential co-expression in gene expression microarray data	https://doi.org/10.1186/1471-2105-10-109	68	DC	Tool	R	http://www.snubi.org/publication/dCoxS/index.html	YES
146	REFP-0143	2014	iPAS	Ahn et al.	Personalized identification of altered pathways in cancer using accumulated normal tissue data	https://doi.org/10.1093/bioinformatics/btu449	67	SS	Tool	R	http://bibs.snu.ac.kr/ipas	YES
147	REFP-0144	2010	TopoGSA	Glaab et al.	TopoGSA: network topological gene set analysis	https://doi.org/10.1093/bioinformatics/btq131	65	PT	Tool	R	http://www.infobiotics.net/topogsa	YES
148	REFP-0140	2003	PathMAPA	Pan et al.	PathMAPA: a tool for displaying gene expression and performing statistical tests on metabolic pathways at multiple levels for Arabidopsis	https://doi.org/10.1186/1471-2105-4-56	65	ORA	Tool	Web	http://bioinformatics.med.yale.edu/pathmapa.htm	NO
149	REFP-0146	2003	-	Vert et al.	Extracting active pathways from gene expression data	https://doi.org/10.1093/bioinformatics/btg1084	64	PA	Method	-	-	-
150	REFP-0145	2006	GOFFA	Sun et al.	GOFFA: gene ontology for functional analysis–a FDA gene ontology tool for analysis of genomic and proteomic data	https://doi.org/10.1186/1471-2105-7-S2-S23	62	ORA	Tool	JAVA	http://edkb.fda.gov/webstart/arraytrack/	YES
151	REFP-0147	2004	GO-Mapper	Smid et al.	GO-Mapper: functional analysis of gene expression data using the expression level as a score to evaluate Gene Ontology terms	https://doi.org/10.1093/bioinformatics/bth293	62	-	Tool	Perl	http://www.erasmusmc.nl/gatcplatform	NO
152	REFP-0153	2010	NetGSA	Shojaie et al.	Network enrichment analysis in complex experiments	https://doi.org/10.2202/1544-6115.1483	60	NI	Tool	Matlab	http://www.stat.lsa.umich.edu/~shojaie/	NO
153	REFP-0148	2004	GOAL	Volinia et al.	GOAL: automated Gene Ontology analysis of expression profiles	https://doi.org/10.1093/nar/gkh443	60	ORA	Tool	Web	http://microarrays.unife.it/	NO
154	REFP-0152	2010	TopologyGSA	Massa et al.	Gene set analysis exploiting the topology of a pathway	https://doi.org/10.1186/1752-0509-4-121	59	PT	Tool	R	-	-
155	REFP-0150	2009	CLEAN	Freudenberg et al.	CLEAN: Clustering enrichment analysis	https://doi.org/10.1186/1471-2105-10-234	59	ORA	Tool	R	http://eh3.uc.edu/gimm/	YES
156	REFP-0155	2011	GGEA	Geistlinger et al.	From sets to graphs: towards a realistic enrichment analysis of transcriptomic systems	https://doi.org/10.1093/bioinformatics/btr228	58	PT	Tool	R,Galaxy	-	-
157	REFP-0329	2006	Absolute Enrichment	Saxena et al.	Absolute enrichment: gene set enrichment analysis for homeostatic systems	https://doi.org/10.1093/nar/gkl766	58	FCS	Method	-	-	-
158	REFP-0151	2006	BayGO	Vencio et al.	BayGO: Bayesian analysis of ontology term enrichment in microarray data	https://doi.org/10.1186/1471-2105-7-86	58	Bayes	Tool	R	http://blasto.iq.usp.br/~tkoide/BayGO	NO
159	REFP-0163	2014	Enrichment map	Isserlin et al.	Enrichment Map - a Cytoscape app to visualize and explore OMICs pathway enrichment results	https://dx.doi.org/10.12688/f1000research.4536.1	55	Visualization	Tool	Cytoscape	https://github.com/BaderLab/EnrichmentMapApp	YES
160	REFP-0154	2009	FiDePa	Keller et al.	A novel algorithm for detecting differentially regulated paths based on gene set enrichment analysis	https://doi.org/10.1093/bioinformatics/btp510	55	FCS	Tool	C++	http://www.bnplusplus.org/	YES
161	REFP-0187	2017	Reactome PA	Fabregat et al.	Reactome pathway analysis: a high performance in-memory approach	https://doi.org/10.1186/s12859-017-1559-2	51	ORA	Tool	Web	https://github.com/reactome/	YES
162	REFP-0157	2008	-	Creighton et al.	Multiple oncogenic pathway signatures show coordinate expression patterns in human prostate tumors	https://doi.org/10.1371/journal.pone.0001816	51	Meta-Analysis	Method	-	-	-
163	REFP-0161	2012	DEGraph	Jacob et al.	More Power Via Graph-Structured Tests for Differential Expression of Gene Networks	https://doi.org/10.1214/11-AOAS528	49	PT	Method	-	-	-
164	REFP-0158	2005	-	Breslin et al.	Signal transduction pathway profiling of individual tumor samples	https://doi.org/10.1186/1471-2105-6-163	49	PA-SS	Method	-	-	-
165	REFP-0160	2004	OntologyTraverser	Young et al.	OntologyTraverser: an R package for GO analysis	https://doi.org/10.1093/bioinformatics/bth495	49	ORA	Tool	R	http://franklin.imgen.bcm.tmc.edu/OntologyTraverser/	NO
166	REFP-0320	2014	RankComp	Wang et al.	Individual-level analysis of differential expression of genes and pathways for personalized medicine	https://doi.org/10.1093/bioinformatics/btu522	48	SS	Tool	R	-	-
167	REFP-0167	2013	GSNCA	Rahmatallah et al.	Gene Sets Net Correlations Analysis (GSNCA): a multivariate differential coexpression test for gene sets	https://doi.org/10.1093/bioinformatics/btt687	47	DC	Tool	R	-	-
168	REFP-0172	2012	CePa	Gu et al.	Centrality-based pathway enrichment: a systematic approach for finding significant pathways dominated by key genes	https://doi.org/10.1186/1752-0509-6-56	47	PT	Tool	R,Web	http://mcube.nju.edu.cn/cgi-bin/cepa/main.pl	YES
169	REFP-0165	2008	PAPs	Bentink et al.	Pathway activation patterns in diffuse large B-cell lymphomas	https://doi.org/10.1038/leu.2008.166	46	PA	Method	-	-	-
170	REFP-0162	2006	ADGO	Nam et al.	ADGO: analysis of differentially expressed gene sets using composite GO annotation	https://doi.org/10.1093/bioinformatics/btl378	46	-	Tool	Web	-	-
171	REFP-0164	2011	MGSA	Bauer et al.	Model-based gene set analysis for Bioconductor	https://doi.org/10.1093/bioinformatics/btr296	45	Bayes	Tool	R	http://bioconductor.org/packages/release/bioc/html/mgsa.html	YES
172	REFP-0324	2014	GSAASeqSP	Xiong et al.	GSAASeqSP: A Toolset for Gene Set Association Analysis of RNA-Seq Data	https://doi.org/10.1038/srep06347	44	FCS	Tool	Stand-alone	http://gsaa.unc.edu/	YES
173	REFP-0168	2014	Oncofinder	Buzdin et al.	The OncoFinder algorithm for minimizing the errors introduced by the high-throughput methods of transcriptome analysis	https://doi.org/10.3389/fmolb.2014.00008	44	PA	Method	-	-	-
174	REFP-0171	2011	attract	Mar et al.	attract: A method for identifying core pathways that define cellular phenotypes	https://doi.org/10.1371/journal.pone.0025445	44	FCS-subpath	Tool	R	https://www.bioconductor.org/packages/release/bioc/html/attract.html	YES
175	REFP-0166	2006	JProGO	Scheer et al.	JProGO: a novel tool for the functional interpretation of prokaryotic microarray data using Gene Ontology information	https://doi.org/10.1093/nar/gkl329	44	Multiple	Tool	Web	http://www.jprogo.de/	NO
176	REFP-0170	2014	ANA	Glass et al.	Annotation Enrichment Analysis: An Alternative Method for Evaluating the Functional Properties of Gene Sets	https://doi.org/10.1038/srep04191	42	ORA	Tool	Matlab	-	-
177	REFP-0179	2012	PathNet	Dutta et al.	PathNet: A tool for pathway analysis using topological information	https://doi.org/10.1186/1751-0473-7-10	42	PT	Tool	R	http://www.bhsai.org/downloads/pathnet/	YES
178	REFP-0169	2005	GObar	Lee et al.	GObar: a gene ontology based analysis and visualization tool for gene sets	https://doi.org/10.1186/1471-2105-6-189	42	ORA	Tool	Web	http://katahdin.cshl.org:9331/GO	NO
179	REFP-0173	2009	SEPEA	Thomas et al.	Choosing the right path: enhancement of biologically relevant sets of genes or proteins using pathway structure	https://doi.org/10.1186/gb-2009-10-4-r44	41	FCS	Method	-	-	-
180	REFP-0178	2014	SeqGSEA	Wang et al.	SeqGSEA: a Bioconductor package for gene set enrichment analysis of RNA-Seq data integrating differential expression and splicing	https://doi.org/10.1093/bioinformatics/btu090	40	FCS	Tool	R	http://bioconductor.org/packages/release/bioc/html/SeqGSEA.html	YES
181	REFP-0176	2011	YunBe, kipuMarkers	Zhang et al.	Gene set analysis in the cloud	https://doi.org/10.1093/bioinformatics/btr630	40	FCS-PA	Tool	JAVA	http://s3n//lrcv-crp-sante/app/yunbe.jar	NO
182	REFP-0174	2007	GAzer	Kim et al.	GAzer: gene set analyzer	https://doi.org/10.1093/bioinformatics/btm144	40	FCS	Tool	Web	http://integromics.kobic.re.kr/GAzer/	NO
183	REFP-0175	2004	THEA	Pasquier et al.	THEA: ontology-driven analysis of microarray data	https://doi.org/10.1093/bioinformatics/bth295	40	ORA	Tool	Stand-alone	http://thea.unice.fr/	NO
184	REFP-0323	2019	PANTHER	Mi et al.	PANTHER version 14: more genomes, a new PANTHER GO-slim and improvements in enrichment analysis tools	https://doi.org/10.1093/nar/gky1038	39	ORA	Tool	Web	http://pantherdb.org/	YES
185	REFP-0180	2012	GANPA	Fang et al.	A network-based gene-weighting approach for pathway analysis	https://doi.org/10.1038/cr.2011.149	39	FCS	Tool	R	http://cran.r-project.org/web/packages/GANPA/index.html	YES
186	REFP-0183	2010	sub-pathway-based approach	Chen et al.	A sub-pathway-based approach for identifying drug response principal network	https://doi.org/10.1093/bioinformatics/btq714	39	subpath	Method	-	-	-
187	REFP-0177	2007	FIVA	Blom et al.	FIVA: Functional Information Viewer and Analyzer extracting biological knowledge from transcriptome data of prokaryotes	https://doi.org/10.1093/bioinformatics/btl658	38	ORA	Tool	JAVA	http://bioinformatics.biol.rug.nl/standalone/fiva/	NO
188	REFP-0181	2005	goCluster	Wrobel et al.	goCluster integrates statistical analysis and functional interpretation of microarray expression data	https://doi.org/10.1093/bioinformatics/bti574	38	ORA	Tool	R	http://www.bioz.unibas.ch/gocluster	NO
189	REFP-0182	2013	SeqGSEA	Wang et al.	Gene set enrichment analysis of RNA-Seq data: integrating differential expression and splicing	https://doi.org/10.1186/1471-2105-14-S5-S16	37	FCS	Method	-	-	-
190	REFP-0184	2007	TAPPA	Gao et al.	TAPPA: topological analysis of pathway phenotype association	https://doi.org/10.1093/bioinformatics/btm460	37	PT-subpath	Tool	JAVA,R	http://watson.mcgee.mcw.edu:8080/~sgao	NO
191	REFP-0189	2013	FIDEA	D'Andrea et al.	FIDEA: a server for the functional interpretation of differential expression analysis	https://doi.org/10.1093/nar/gkt516	35	ORA	Tool	Web	http://www.biocomputing.it/fidea	NO
192	REFP-0186	2011	BPA	Isci et al.	Pathway analysis of high-throughput biological data within a Bayesian network framework	https://doi.org/10.1093/bioinformatics/btr269	35	PT-Bayes	Tool	Matlab	http://bumil.boun.edu.tr/bpa	NO
193	REFP-0195	2015	TcGSA	Hejblum et al.	Time-Course Gene Set Analysis for Longitudinal Gene Expression Data	https://doi.org/10.1371/journal.pcbi.1004310	34	time	Tool	R	-	-
194	REFP-0185	2003	GARBAN	Martinez et al.	GARBAN: genomic analysis and rapid biological annotation of cDNA microarray and proteomic data	https://doi.org/10.1093/bioinformatics/btg291	34	-	Tool	PHP	http://garban.tecnun.es/	NO
195	REFP-0344	2016	FastProject	DeTomaso et al.	FastProject: a tool for low-dimensional analysis of single-cell RNA-Seq data	https://doi.org/10.1186/s12859-016-1176-5	33	-	Tool	Python	https://github.com/yoseflab/fastproject	YES
196	REFP-0190	2012	TEAK	Judeh et al.	TEAK: Topology Enrichment Analysis frameworK for detecting activated biological subpathways	https://doi.org/10.1093/nar/gks1299	33	PT-subpath	Tool	Stand-alone	https://code.google.com/archive/p/teak/	YES
197	REFP-0188	2009	GSEArot	Dørum et al.	Rotation Testing in Gene Set Enrichment Analysis for Small Direct Comparison Experiments	https://doi.org/10.2202/1544-6115.1418	33	FCS	Method	-	-	-
198	REFP-0198	2015	BubbleGUM	Spinelli et al.	BubbleGUM: automatic extraction of phenotype molecular signatures and comprehensive visualization of multiple Gene Set Enrichment Analyses	https://doi.org/10.1186/s12864-015-2012-4	31	FCS	Tool	JAVA	http://www.ciml.univ-mrs.fr/applications/BubbleGUM/index.html	YES
199	REFP-0192	2013	JEPETTO	Winterhalter et al.	JEPETTO: a Cytoscape plugin for gene set enrichment and topological analysis based on interaction networks	https://doi.org/10.1093/bioinformatics/btt732	31	Multiple	Tool	Cytoscape	http://apps.cytoscape.org/apps/jepetto	YES
200	REFP-0202	2014	TRAP	Jo et al.	Time-series RNA-seq analysis package (TRAP) and its application to the analysis of rice, Oryza sativa L. ssp. Japonica, upon drought stress	https://doi.org/10.1016/j.ymeth.2014.02.001	30	time,ORA,PT	Tool	Stand-alone	http://biohealth.snu.ac.kr/software/TRAP/	YES
201	REFP-0194	2008	PIPE	Ramos et al.	The protein information and property explorer: an easy-to-use, rich-client web application for the management and functional analysis of proteomic data	https://doi.org/10.1093/bioinformatics/btn363	30	ORA	Tool	Web	http://pipe.systemsbiology.net/	NO
202	REFP-0193	2011	The PathOlogist	Greenblum et al.	The PathOlogist: An automated tool for pathway-centric analysis	https://doi.org/10.1186/1471-2105-12-133	29	PA	Tool	Matlab	ftp://ftp1.nci.nih.gov/pub/pathologist/	NO
203	REFP-0191	2006	FunCluster	Henegar et al.	Clustering biological annotations and gene expression data to identify putatively co-regulated biological processes	https://doi.org/10.1142/S0219720006002181	29	ORA	Tool	R	http://corneliu.henegar.info/FunCluster.htm	YES
204	REFP-0199	2015	OncoFinder	Zhu et al.	Pathway activation strength is a novel independent prognostic biomarker for cetuximab sensitivity in colorectal cancer patients	https://doi.org/10.1038/hgv.2015.9	28	PA	Method	-	-	-
205	REFP-0203	2013	CrossTalkZ	McCormack et al.	Statistical assessment of crosstalk enrichment between gene groups in biological networks	https://doi.org/10.1371/journal.pone.0054945	28	NI	Tool	C++	http://sonnhammer.sbc.su.se/download/software/CrossTalkZ/	YES
206	REFP-0197	2007	GEPAT	Weniger et al.	Genome Expression Pathway Analysis Tool–Analysis and visualization of microarray gene expression data under genomic, proteomic and metabolic context	https://doi.org/10.1186/1471-2105-8-179	28	ORA	Tool	JAVA	http://gepat.bioapps.biozentrum.uni-wuerzburg.de/	NO
207	REFP-0219	2017	SetRank	Simillion et al.	Avoiding the pitfalls of gene set enrichment analysis with SetRank	https://doi.org/10.1186/s12859-017-1571-6	27	FCS	Tool	R,Web	http://setrank.vital-it.ch/	YES
208	REFP-0201	2010	DCIM	Freudenberg et al.	A semi-parametric Bayesian model for unsupervised differential co-expression analysis	https://doi.org/10.1186/1471-2105-11-234	27	DC	Tool	R, stand-alone	http://eh3.uc.edu/gimm/	YES
209	REFP-0196	2007	EDF statistics	Nilsson et al.	Threshold-free high-power methods for the ontological analysis of genome-wide gene-expression studies	https://doi.org/10.1186/gb-2007-8-5-r74	27	FCS	Tool	Stand-alone	-	-
210	REFP-0239	2018	WEGO	Ye et al.	WEGO 2.0: a web tool for analyzing and plotting GO annotations, 2018 update	https://doi.org/10.1093/nar/gky400	26	ORA	Tool	Web	http://wego.genomics.org.cn/	YES
211	REFP-0206	2010	MamPhEA	Weng et al.	MamPhEA: a web tool for mammalian phenotype enrichment analysis	https://doi.org/10.1093/bioinformatics/btq359	26	ORA	Tool	Web	http://evol.nhri.org.tw/MamPhEA/	YES
212	REFP-0200	2014	PANA	Ponzoni et al.	Pathway network inference from gene expression data	https://doi.org/10.1186/1752-0509-8-S2-S7	25	PT	Method	-	-	-
213	REFP-0204	2012	GeneAnswers	Feng et al.	Using the bioconductor GeneAnswers package to interpret gene lists	https://doi.org/10.1007/978-1-61779-400-1_7	25	ORA	Tool	R	https://www.bioconductor.org/packages/release/bioc/html/GeneAnswers.html	YES
214	REFP-0205	2010	GOALIE	Ramakrishnan et al.	Reverse engineering dynamic temporal models of biological processes and their relationships	https://doi.org/10.1073/pnas.1006283107	25	time	Method	-	-	-
215	REFP-0209	2015	AnGeLi	Bitton et al.	AnGeLi: a tool for the analysis of gene lists from fission yeast	https://doi.org/10.3389/fgene.2015.00330	24	Multiple	Tool	Web	http://www.bahlerlab.info/AnGeLi	YES
216	REFP-0220	2015	GEO2Enrichr	Gundersen et al.	GEO2Enrichr: browser extension and server app to extract gene sets from GEO and analyze them for biological functions	https://doi.org/10.1093/bioinformatics/btv297	24	-	Tool	Web	http://amp.pharm.mssm.edu/g2e/	YES
217	REFP-0207	2015	ASSIGN	Shen et al.	ASSIGN: context-specific genomic profiling of multiple heterogeneous biological pathways	https://doi.org/10.1093/bioinformatics/btv031	23	PA	Tool	R	http://www.bioconductor.org/packages/release/bioc/html/ASSIGN.html	YES
218	REFP-0215	2013	-	Chen et al.	A powerful Bayesian meta-analysis method to integrate multiple gene set enrichment studies	https://doi.org/10.1093/bioinformatics/btt068	23	Bayes	Method	-	http://qbrc.swmed.edu/software/	NO
219	REFP-0208	2007	posets	Barriot et al.	How to decide which are the most pertinent overly-represented features during gene set enrichment analysis	https://doi.org/10.1186/1471-2105-8-332	23	ORA	Method	-	-	-
220	REFP-0211	2007	ProbCD	Vencio et al.	ProbCD: enrichment analysis accounting for categorization uncertainty	https://doi.org/10.1186/1471-2105-8-383	23	ORA	Tool	R	http://xerad.systemsbiology.net/ProbCD/	YES
221	REFP-0213	2011	GsNetCom, CCRS	Wang et al.	A novel network-based method for measuring the functional relationship between gene sets	https://doi.org/10.1093/bioinformatics/btr154	22	NI	Tool	Web	http://bioinfo.hrbmu.edu.cn/GsNetCom	NO
222	REFP-0210	2009	COFECO	Sun et al.	COFECO: composite function annotation enriched by protein complex data	https://doi.org/10.1093/nar/gkp331	22	ORA	Tool	Web	http://piech.kaist.ac.kr/cofeco	NO
223	REFP-0218	2012	PathVar	Glaab et al.	PathVar: analysis of gene and protein expression variance in cellular pathways using microarray data	https://doi.org/10.1093/bioinformatics/btr656	21	FCS-ML	Tool	R,Web	http://pathvar.embl.de/	YES
224	REFP-0212	2012	PRS	Ibrahim et al.	A topology-based score for pathway enrichment	https://doi.org/10.1089/cmb.2011.0182	21	PT	Method	-	-	-
225	REFP-0217	2015	ToPASeq	Ihnatova et al.	ToPASeq: an R package for topology-based pathway analysis of microarray and RNA-Seq data	https://doi.org/10.1186/s12859-015-0763-1	20	PT	Tool	R	https://bioconductor.org/packages/release/bioc/html/ToPASeq.html	YES
226	REFP-0214	2016	TargetMine	Chen et al.	An integrative data analysis platform for gene set analysis and knowledge discovery in a data warehouse framework	https://doi.org/10.1093/database/baw009	19	ORA	Tool	Web	http://targetmine.mizuguchilab.org	YES
227	REFP-0222	2012	ACST	Mieczkowski et al.	Identification of pathway deregulation--gene expression based analysis of consistent signal transduction	https://doi.org/10.1371/journal.pone.0041541	18	PT	Tool	R	http://jmieczkowski.nencki.gov.pl/	NO
228	REFP-0216	2007	GO-2D	Zhu et al.	GO-2D: identifying 2-dimensional cellular-localized functional modules in Gene Ontology	https://doi.org/10.1186/1471-2164-8-30	18	ORA	Tool	JAVA	http://www.hrbmu.edu.cn/go-2d/index.htm	NO
229	REFP-0232	2016	NetGSA	Ma et al.	Network-based pathway enrichment analysis with incomplete network information	https://doi.org/10.1093/bioinformatics/btw410	17	NI	Tool	R	-	-
230	REFP-0230	2016	DEsubs	Vrahatis et al.	DEsubs: an R package for flexible identification of differentially expressed subpathways using RNA-seq experiments	https://doi.org/10.1093/bioinformatics/btw544	17	PT-subpath	Tool	R	http://bioconductor.org/packages/release/bioc/html/DEsubs.html	YES
231	REFP-0221	2014	NetVenn	Wang et al.	NetVenn: an integrated network analysis web platform for gene lists	https://doi.org/10.1093/nar/gku331	17	ORA	Tool	Web	https://wheat.pw.usda.gov/NetVenn/	YES
232	REFP-0223	2012	RIDDLE	Wang et al.	RIDDLE: reflective diffusion and local extension reveal functional associations for unannotated gene sets via proximity in a gene network	https://doi.org/10.1186/gb-2012-13-12-r125	17	NI	Tool	Web	http://www.functionalnet.org/RIDDLE	YES
233	REFP-0229	2016	LEGO	Dong et al.	LEGO: a novel method for gene set over-representation analysis by incorporating network-based gene weights	https://doi.org/10.1038/srep18871	16	ORA,NI	Tool	R	http://omics.fudan.edu.cn/static/softwares/Lego.tar.gz	NO
234	REFP-0225	2015	individPath	Wang et al.	Individualized identification of disease-associated pathways with disrupted coordination of gene expression	https://doi.org/10.1093/bib/bbv030	16	SS	Tool	R	-	-
235	REFP-0226	2013	WHG, Wchisq	Qureshi et al.	Weighted set enrichment of gene expression data	https://doi.org/10.1186/1752-0509-7-S4-S10	16	ORA	Method	-	-	-
236	REFP-0227	2011	RuleGO	Gruca et al.	RuleGO: a logical rules-based tool for description of gene groups by means of Gene Ontology	https://doi.org/10.1093/nar/gkr507	16	ORA	Tool	Web	http://rulego.polsl.pl/	YES
237	REFP-0308	2015	DRAGEN	Ma et al.	Differential regulation enrichment analysis via the integration of transcriptional regulatory network and gene expression data	https://doi.org/10.1093/bioinformatics/btu672	15	ML	Tool	C++	http://bioinfo.au.tsinghua.edu.cn/dragen/	YES
238	REFP-0228	2011		Zhang et al.	Gene set analysis for longitudinal gene expression data	https://doi.org/10.1186/1471-2105-12-273	15	time	Tool	R	http://ndinbre.org/programs/bioinformatics.php	NO
239	REFP-0224	2005	MEGO	Tu et al.	MEGO: gene functional module expression based on gene ontology	https://doi.org/10.2144/05382RR04	15	ORA	Tool	Stand-alone	http://www.dxy.cn/mego/MEGOInstall.EXE	NO
240	REFP-0236	2008	EPSA	Tenenbaum et al.	Expression-based Pathway Signature Analysis (EPSA): Mining publicly available microarray data for insight into human disease	https://doi.org/10.1186/1755-8794-1-51	14	DC	Tool	R	-	-
241	REFP-0242	2016	NEAT	Signorelli et al.	NEAT: an efficient network enrichment analysis test	https://doi.org/10.1186/s12859-016-1203-6	13	NI	Tool	R	-	-
242	REFP-0233	2012	THINK Back	Farfan et al.	THINK Back: KNowledge-based Interpretation of High Throughput data	https://doi.org/10.1186/1471-2105-13-S2-S4	13	FCS-PT	Tool	Web	http://ws.ncibi.org/longrunning.html	NO
243	REFP-0244	2012	PrimeDB	Zhao et al.	A Bayesian Approach to Pathway Analysis by Integrating Gene-Gene Functional Directions and Microarray Data	https://doi.org/10.1007/s12561-011-9046-1	13	Bayes	Method	-	-	-
244	REFP-0235	2011	GARNET	Rho et al.	GARNET–gene set analysis with exploration of annotation relations	https://doi.org/10.1186/1471-2105-12-S1-S25	13	ORA	Tool	Web	http://ercsb.ewha.ac.kr/garnet/	NO
245	REFP-0231	2011	GSDCA	Yu et al.	Capturing changes in gene expression dynamics by gene set differential coordination analysis	https://doi.org/10.1016/j.ygeno.2011.09.001	13	DC	Tool	R	http://userwww.service.emory.edu/~tyu8/GSDCA/	NO
246	REFP-0240	2017	MixEnrich	Li et al.	N-of-1-pathways MixEnrich: advancing precision medicine via single-subject analysis in discovering dynamic changes of transcriptomes	https://doi.org/10.1186/s12920-017-0263-4	12	SS	Method	-	-	-
247	REFP-0241	2016	SPATIAL	Bokanizad et al.	SPATIAL: A System-level PAThway Impact AnaLysis approach	https://doi.org/10.1093/nar/gkw429	12	PT	Method	-	-	-
248	REFP-0237	2014	timeClip	Martini et al.	timeClip: pathway analysis for time course data without replicates	https://doi.org/10.1186/1471-2105-15-S5-S3	12	time-PT	Tool	R	-	-
249	REFP-0238	2008		Tsai et al.	Testing the significance of cell-cycle patterns in time-course microarray data using nonparametric quadratic inference functions	https://doi.org/10.1016/j.csda.2007.03.018	12	time	Method	-	-	-
250	REFP-0263	2017	iDEP	Ge et al.	iDEP: An integrated web application for differential expression and pathway analysis	https://doi.org/10.1186/s12859-018-2486-6	11	Multiple	Tool	R,Web	http://bioinformatics.sdstate.edu/idep/	YES
251	REFP-0255	2017	GSAR	Rahmatallah et al.	GSAR: Bioconductor package for Gene Set analysis in R	https://doi.org/10.1186/s12859-017-1482-6	11	DC	Tool	R	https://bioconductor.org/packages/release/bioc/html/GSAR.html	YES
252	REFP-0243	2014	BPA	Korucuoglu et al.	Bayesian pathway analysis of cancer microarray data	https://doi.org/10.1371/journal.pone.0102803	11	Bayes	Method	-	-	-
253	REFP-0234	2012	Pathway Correlation Profile	Tegge et al.	Pathway Correlation Profile of Gene-Gene Co-Expression for Identifying Pathway Perturbation	https://doi.org/10.1371/journal.pone.0052127	11	DC	Method	-	-	-
254	REFP-0254	2017	BinoX	Ogris et al.	A novel method for crosstalk analysis of biological networks: improving accuracy of pathway annotation	https://doi.org/10.1093/nar/gkw849	10	NI	Tool	Stand-alone	http://sonnhammer.org/BinoX	YES
255	REFP-0270	2017	FUNNEL-GSEA	Zhang et al.	FUNNEL-GSEA: FUNctioNal ELastic-net regression in time-course gene set enrichment analysis	https://doi.org/10.1093/bioinformatics/btx104	10	time	Tool	R	https://github.com/yunzhang813/FUNNEL-GSEA-R-Package	YES
256	REFP-0249	2016	Weighted-SAMGSR	Tian et al.	Weighted-SAMGSR: combining significance analysis of microarray-gene set reduction algorithm with pathway topology-based weights to select relevant	https://doi.org/10.1186/s13062-016-0152-3	10	PT	Tool	R	-	-
257	REFP-0251	2015	CoGA	Santos et al.	CoGA: An R package to identify differentially co-expressed gene sets by analyzing the graph spectra	https://doi.org/10.1371/journal.pone.0135831	10	DC	Tool	R	https://sourceforge.net/projects/coga/	YES
258	REFP-0253	2014	GGM-GSA	Stadler et al.	Multivariate gene-set testing based on graphical models	https://doi.org/10.1093/biostatistics/kxu027	10	FCS	Tool	R	http://www.mrc-bsu.cam.ac.uk/software/ggmgsa/	YES
259	REFP-0245	2014	Kiwi	Varemo et al.	Kiwi: a tool for integration and visualization of network topology and gene-set analysis	https://doi.org/10.1186/s12859-014-0408-9	10	Visualization	Tool	Python	http://www.sysbio.se/kiwi	YES
260	REFP-0339	2019	gProfiler	Raudvere et al.	g:Profiler: a web server for functional enrichment analysis and conversions of gene lists (2019 update)	https://doi.org/10.1093/nar/gkz369	9	ORA	Tool	Web	https://biit.cs.ut.ee/gprofiler/gost	YES
261	REFP-0247	2016	decision analysis	Du et al.	A decision analysis model for KEGG pathway analysis	https://doi.org/10.1186/s12859-016-1285-1	9	time	Tool	Matlab	-	-
262	REFP-0248	2016	PathwAX	Ogris et al.	PathwAX: a web server for network crosstalk based pathway annotation	https://doi.org/10.1093/nar/gkw356	9	NI	Tool	Web	http://pathwax.sbc.su.se/	YES
263	REFP-0250	2015	PAEA	Clark et al.	Principle Angle Enrichment Analysis (PAEA): Dimensionally reduced multivariate gene set enrichment analysis tool	https://doi.org/10.1109/BIBM.2015.7359689	9	ORA	Tool	Web,R	http://amp.pharm.mssm.edu/PAEA/	YES
264	REFP-0306	2015	npGSEA	Larson et al.	Moment based gene set tests	https://doi.org/10.1186/s12859-015-0571-7	9	FCS	Tool	R	https://doi.org/doi:10.18129/B9.bioc.npGSEA	YES
265	REFP-0252	2014	PRS	Ibrahim et al.	A MATLAB tool for pathway enrichment using a topology-based pathway regulation score	https://doi.org/10.1186/s12859-014-0358-2	9	PT	Tool	Matlab	http://www.buckingham.ac.uk/research/clore-laboratory-diabetes-obesity-and-metabolic-research/staff/maysson-al-haj-ibrahim/prs-tool/	NO
266	REFP-0246	2005	FACT	Kokocinski et al.	FACT–a framework for the functional interpretation of high-throughput experiments	https://doi.org/10.1186/1471-2105-6-161	9	ORA	Tool	Web	http://www.factweb.de/	NO
267	REFP-0313	2018	iPath3.0	Darzi et al.	iPath3.0: interactive pathways explorer v3	https://doi.org/10.1093/nar/gky299	8	Visualization	Tool	Web	https://pathways.embl.de/	YES
268	REFP-0309	2017	APA	Kaushik et al.	Altered Pathway Analyzer: A gene expression dataset analysis tool for identification and prioritization of differentially regulated and network rewired pathways	https://doi.org/10.1038/srep40450	8	DReg	Tool	Stand-alone	http://bioinfo.icgeb.res.in/APA/	YES
269	REFP-0312	2017	EXPath tool	Zheng et al.	EXPath tool—a system for comprehensively analyzing regulatory pathways and coexpression networks from high-throughput transcriptome data	https://doi.org/10.1093/dnares/dsx009	8	ORA	Tool	Web	http://expathtool.itps.ncku.edu.tw/	YES
270	REFP-0259	2015	GSEA plus PCN	Sun et al.	Crosstalk analysis of pathways in breast cancer using a network model based on overlapping differentially expressed genes	https://doi.org/10.3892/etm.2015.2527	8	FCS	Method	-	-	-
271	REFP-0349	2015	Q-Gen	Turner et al.	Quantitative gene set analysis generalized for repeated measures, confounder adjustment, and continuous covariates	https://doi.org/10.1186/s12859-015-0707-9	8	time	Method	-	-	-
272	REFP-0256	2015	IEA	Yu et al.	Integrative enrichment analysis: a new computational method to detect dysregulated pathways in heterogeneous samples	https://doi.org/10.1186/s12864-015-2188-7	8	SS	Tool	Matlab,R	https://github.com/bluesky2009/integrative-enrichment-analysis	YES
273	REFP-0260	2013	NetPEA	Liu et al.	Network-based pathway enrichment analysis	https://doi.org/10.1109/BIBM.2013.6732493	8	NI	Method	-	-	-
274	REFP-0261	2011	DroPhEA	Weng et al.	DroPhEA: Drosophila phenotype enrichment analysis for insect functional genomics	https://doi.org/10.1093/bioinformatics/btr530	8	ORA	Tool	Web	http://evol.nhri.org.tw/phenome/DroPhEA/	YES
275	REFP-0325	2018	Conditional GSA	de Leeuw et al.	Conditional and interaction gene-set analysis reveals novel functional pathways for blood pressure	https://doi.org/10.1038/s41467-018-06022-6	7	ML	Method	-	-	-
276	REFP-0258	2017	NEArender	Jeggari et al.	NEArender: an R package for functional interpretation of 'omics' data via network enrichment analysis	https://doi.org/10.1186/s12859-017-1534-y	7	NI	Tool	R	-	-
277	REFP-0265	2017	NetPEA, NetPEA'	Liu et al.	Pathway Enrichment Analysis with Networks	http://dx.doi.org/10.3390/genes8100246	7	NI	Method	-	-	-
278	REFP-0262	2009	generalized gene shaving	Zhu et al.	Semi-supervised gene shaving method for predicting low variation biological pathways from genome-wide data	https://doi.org/10.1186/1471-2105-10-S1-S54	7	ML-ORA	Method	-	-	-
279	REFP-0257	2006	Gene class	Pereira et al.	Gene class expression: analysis tool of Gene Ontology terms with gene expression data	Genet.Mol.Res. 5(1):108-114	7	ORA	Tool	Web	http://gdm.fmrp.usp.br/cgi-bin/gc/upload/upload.pl	NO
280	REFP-0281	2017	modPhEA	Weng et al.	modPhEA: model organism Phenotype Enrichment Analysis of eukaryotic gene sets	https://doi.org/10.1093/bioinformatics/btx426	6	ORA	Tool	Web	http://evol.nhri.org.tw/modPhEA/	YES
281	REFP-0264	2010	PhenoFam	Paszkowski et al.	PhenoFam-gene set enrichment analysis through protein structural information	https://doi.org/10.1186/1471-2105-11-254	6	FCS	Tool	Web	http://www.phenofam.org/	NO
282	REFP-0296	2018	singscore	Foroutan et al.	Single sample scoring of molecular phenotypes	https://dx.doi.org/10.1186/s12859-018-2435-4	5	SS	Tool	R	https://bioconductor.org/packages/singscore	YES
283	REFP-0326	2018	TissueEnrich	Jain et al.	TissueEnrich: Tissue-specific gene enrichment analysis	https://doi.org/10.1093/bioinformatics/bty890	5	ORA	Tool	Web,R	https://tissueenrich.gdcb.iastate.edu/ , https://bioconductor.org/packages/release/bioc/html/TissueEnrich.html	NO, YES
284	REFP-0266	2016	GAT	Engchuan et al.	Gene-set activity toolbox (GAT): A platform for microarray-based cancer diagnosis using an integrative gene-set analysis approach	https://doi.org/10.1142/S0219720016500153	5	Multiple	Tool	Web	https://gat.sit.kmutt.ac.th/	NO
285	REFP-0267	2016	contextTRAP	Lee et al.	Prioritizing biological pathways by recognizing context in time-series gene expression data	https://doi.org/10.1186/s12859-016-1335-8	5	ORA-PT	Tool	Web	http://biohealth.snu.ac.kr/software/contextTRAP	YES
286	REFP-0268	2016	AbsFilterGSEA	Yoon et al.	Improving gene-set enrichment analysis of RNA-Seq data with small replicates	https://doi.org/10.1371/journal.pone.0165919	5	FCS	Tool	R,C++	-	-
287	REFP-0269	2012	COMPADRE	Ramos et al.	COMPADRE: An R and Web Resource for Pathway Activity Analysis by Component Decompositions	https://doi.org/10.1093/bioinformatics/bts513	5	PA	Tool	R	https://sourceforge.net/projects/compadre/	NO
288	REFP-0316	2018	PROPS	Han et al.	A probabilistic pathway score (PROPS) for classification with applications to inflammatory bowel disease	https://doi.org/10.1093/bioinformatics/btx651	4	ML	Tool	R	https://simtk.org/projects/props	YES
289	REFP-0332	2018	PerPAS	Liu et al.	PerPAS: Topology-Based Single SamplePathway Analysis Method	https://doi.org/10.1109/TCBB.2017.2679745	4	SS	Tool	R	http://csbi.ltdk.helsinki.fi/pub/czliu/perpas/	YES
290	REFP-0275	2017	CNS	Zhang et al.	Comparative network stratification analysis for identifying functional interpretable network biomarkers	https://doi.org/10.1186/s12859-017-1462-x	4	ML	Tool	Matlab	http://www.sysbio.ac.cn/cb/chenlab/images/CNSpackage_0.1.rar	NO
291	REFP-0276	2016	MSPIA, PSPIA	Bao et al.	Signalling pathway impact analysis based on the strength of interaction between genes	https://doi.org/10.1049/iet-syb.2015.0089	4	PT	Method	-	-	-
292	REFP-0271	2014	-	Hu et al.	Dynamic pathway analysis of genes associated with blood pressure using whole genome sequence data	https://doi.org/10.1186/1753-6561-8-S1-S106	4	FCS-time	Method	-	-	-
293	REFP-0272	2014	POEAS	Shameer et al.	POEAS: Automated Plant Phenomic Analysis Using Plant Ontology	https://doi.org/10.4137%2FBBI.S19057	4	ORA	Tool	Web	http://caps.ncbs.res.in/poeas/	YES
294	REFP-0273	2012	NEPEA	Wu et al.	Network Expansion and Pathway Enrichment Analysis towards Biologically Significant Findings from Microarrays	https://doi.org/10.1515/jib-2012-213	4	PA-PT	Method	-	-	-
295	REFP-0334	2019	WebGestalt	Liao et al.	WebGestalt 2019: gene set analysis toolkit with revamped UIs and APIs	https://doi.org/10.1093/nar/gkz401	3	Multiple	Tool	Web	http://www.webgestalt.org/	YES
296	REFP-0280	2018	EviNet	Jeggari et al.	EviNet: a web platform for network enrichment analysis with flexible definition of gene sets	https://doi.org/10.1093/nar/gky485	3	NI	Tool	Web	https://www.evinet.org/	YES
297	REFP-0319	2018	GOnet	Pomaznoy et al.	GOnet: a tool for interactive Gene Ontology analysis	https://doi.org/10.1186/s12859-018-2533-3	3	ORA	Tool	Web	https://tools.dice-database.org/GOnet/	YES
298	REFP-0274	2017	BLMA	Nguyen et al.	BLMA: A package for bi-level meta-analysis	https://doi.org/doi:10.18129/B9.bioc.BLMA	3	Meta-analysis	Tool	R	https://bioconductor.org/packages/release/bioc/html/BLMA.html	YES
299	REFP-0310	2017	kpmt	Parks	An exact test for comparing a fixed quantitative property between gene sets	https://doi.org/10.1093/bioinformatics/btx693	3	FCS	Tool	R	https://rdrr.io/cran/kpmt/	YES
300	REFP-0311	2017	TPEA	Yang et al.	Pathway enrichment analysis approach based on topological structure and updated annotation of pathway	https://doi.org/10.1093/bib/bbx091	3	PT	Tool	R	https://cran.r-project.org/web/packages/TPEA/	YES
301	REFP-0277	2016	PathScore	Gaffney et al.	PathScore: a web tool for identifying altered pathways in cancer data	https://doi.org/10.1093/bioinformatics/btw512	3	SS-ORA	Tool	Web	http://pathscore.publichealth.yale.edu/	YES
302	REFP-0283	2016	attract plus PCN	Liu et al.	Pathway Analysis Based on Attractor and Cross Talk in Colon Cancer	http://dx.doi.org/10.1155/2016/2619828	3	PT	Method	-	-	-
303	REFP-0278	2014	gsGator	Kang et al.	gsGator: an integrated web platform for cross-species gene set analysis	https://doi.org/10.1186/1471-2105-15-13	3	ORA	Tool	Web	http://gsgator.ewha.ac.kr/	NO
304	REFP-0279	2010	GeneAnswers	Feng et al.	GeneAnswers, integrated interpretation of genes	https://doi.org/doi:10.18129/B9.bioc.GeneAnswers	3	ORA	Tool	R	https://bioconductor.org/packages/release/bioc/html/GeneAnswers.html	YES
305	REFP-0295	2018	ADEPTUS	Amar et al.	ADEPTUS: A discovery tool for disease prediction, enrichment and network analysis based on profiles from many diseases	https://doi.org/10.1093/bioinformatics/bty027	2	Multiple	Tool	Web	http://adeptus.cs.tau.ac.il/home	YES
306	REFP-0298	2017	EGSEA	Alhamdoosh et al.	Easy and efficient ensemble gene set testing with EGSEA	https://dx.doi.org/10.12688/f1000research.12544.1	2	Multiple	Tool	R	http://bioconductor.org/packages/release/bioc/html/EGSEA.html	YES
307	REFP-0287	2017	GRAPE	Klein et al.	GRAPE: a pathway template method to characterize tissue-specific functionality from gene expression profiles	https://doi.org/10.1186/s12859-017-1711-z	2	SS-ML	Tool	R	-	-
308	REFP-0289	2016	GSA-Lightning	Chang et al.	GSA-Lightning: ultra-fast permutation-based gene set analysis	https://doi.org/10.1093/bioinformatics/btw349	2	FCS	Tool	R	https://github.com/billyhw/GSALightning	YES
309	REFP-0290	2016	PET	Dussaut et al.	Crosstalk pathway inference using topological information and biclustering of gene expression data	https://doi.org/10.1016/j.biosystems.2016.08.002	2	PT	Method	-	-	-
310	REFP-0282	2016	rapidGSEA	Hundt et al.	rapidGSEA: Speeding up gene set enrichment analysis on multi-core CPUs and CUDA-enabled GPUs	https://doi.org/10.1186/s12859-016-1244-x	2	FCS	Tool	R,stand-alone	https://github.com/gravitino/cudaGSEA	YES
311	REFP-0284	2014	DIGS	Yang et al.	Pathway activity inference for multiclass disease classification through a mathematical programming optimisation framework	https://doi.org/10.1186/s12859-014-0390-2	2	PA-ML	Tool	Stand-alone	http://www.ucl.ac.uk/~uceclap/DIGS	YES
312	REFP-0285	2009	Z-score	Hung et al.	Pathway level analysis by augmenting activities of transcription factor target genes	http://dx.doi.org/10.1049/iet-syb.2008.0183	2	FCS-PA	Method	-	-	-
313	REFP-0322	2019	SATrans	Kokas et al.	SATrans: New Free Available Software for Annotation of Transcriptome and Functional Analysis of Differentially Expressed Genes	https://doi.org/10.1089/cmb.2018.0149	1	ORA	Tool	Stand-alone	-	-
314	REFP-0336	2019	QuSAGE	Meng et al.	Gene set meta-analysis with Quantitative Set Analysis for Gene Expression (QuSAGE)	https://doi.org/10.1371/journal.pcbi.1006899	1	FCS	Tool	R	http://bioconductor.org/packages/release/bioc/html/qusage.html	YES
315	REFP-0342	2019	Sumer	Savage et al.	Graph algorithms for condensing and consolidating gene set analysis results	-	1	ORA	Tool	R	https://github.com/bzhanglab/sumer	YES
316	REFP-0346	2019	MGSEA	Tiong et al.	MGSEA – a multivariate Gene set enrichment analysis	https://doi.org/10.1186/s12859-019-2716-6	1	FCS	Method	-	-	-
317	REFP-0314	2018	TissueSpecificGeneSets	Frost	Computation and application of tissue-specific gene set weights	https://doi.org/10.1093/bioinformatics/bty217	1	FCS	Tool	R	http://www.dartmouth.edu/%E2%88%BChrfrost/TissueSpecificGeneSets	NO
318	REFP-0317	2018	CTDquerier	Hernandez et al.	CTDquerier: a bioconductor R package for Comparative Toxicogenomics DatabaseTM data extraction, visualization and enrichment of environmental and toxicological studies	https://doi.org/10.1093/bioinformatics/bty326	1	ORA	Tool	R	https://github.com/isglobal-brge/CTDquerier	YES
319	REFP-0297	2018	PASI	Jaakkola et al.	PASI: A novel pathway method to identify delicate group effects	https://doi.org/10.1371/journal.pone.0199991	1	SS	Tool	R	https://www.btk.fi/research/computational-biomedicine/	YES
320	REFP-0341	2018	iGSEA	Lu et al.	Meta-analysis approaches to combine multiple gene setenrichment studies	https://doi.org/10.1002/sim.7540	1	Meta-analysis	Tool	R	https://cran.r-project.org/web/packages/iGSEA/index.html	YES
321	REFP-0286	2018	PathwaySplice	Yan et al.	PathwaySplice: An R package for unbiased pathway analysis of alternative splicing in RNA-Seq data	https://doi.org/10.1093/bioinformatics/bty317	1	ORA	Tool	R	https://bioconductor.org/packages/release/bioc/html/PathwaySplice.html	YES
322	REFP-0321	2018	BhGLM	Zhang et al.	Pathway-Structured Predictive Modeling for Multi-Level Drug Response in Multiple Myeloma	https://doi.org/10.1093/bioinformatics/bty436	1	ML	Tool	R	https://github.com/abbyyan3/BhGLM	YES
323	REFP-0303	2017	paraGSEA	Peng et al.	paraGSEA: a scalable approach for large-scale gene expression profiling	https://doi.org/10.1093/nar/gkx679	1	FCS	Tool	Matlab	http://github.com/ysycloud/paraGSEA	YES
324	REFP-0288	2017	Fuento	Weichselbaum et al.	Fuento: functional enrichment for bioinformatics	https://doi.org/10.1093/bioinformatics/btx179	1	ORA	Tool	C++/CMD	github.com/DavidWeichselbaum/fuento	YES
325	REFP-0291	2014	MAVTgsa	Chien et al.	MAVTgsa: An R Package for Gene Set (Enrichment) Analysis	http://dx.doi.org/10.1155/2014/346074	1	Multiple	Tool	R	-	-
326	REFP-0292	2013	GGM-GSA	Stadler et al.	Network-based multivariate gene-set testing	Preprint. https://arxiv.org/abs/1308.2771	1	FCS	Tool	R	-	-
327	REFP-0293	2012	DEGraph	Jacob et al.	DEGraph: differential expression testing for gene networks	http://dx.doi.org/10.1214/11-AOAS528	1	PT	Tool	R	https://doi.org/doi:10.18129/B9.bioc.DEGraph	YES
328	REFP-0294	2007	GOALIE	Kleinberg et al.	Systems biology via redescription and ontologies: untangling the malaria parasite life cycle	-	1	time	Method	-	-	-
329	REFP-0330	2019	SSCAs and SSCVAs	Gold et al.	Shallow Sparsely-Connected Autoencoders for Gene Set Projection	-	0	ML	Method	-	-	-
330	REFP-0331	2019	FunSet	Hale et al.	FunSet: an open-source software and web server for performing and displaying Gene Ontology enrichment analysis	https://doi.org/10.1186/s12859-019-2960-9	0	ORA	Tool	Web	http://funset.uno/	YES
331	REFP-0318	2019	modEnrichr	Kuleshov et al.	modEnrichr: a suite of gene set enrichment analysis tools for model organisms	https://doi.org/10.1093/nar/gkz347	0	Multiple	Tool	Web	http://amp.pharm.mssm.edu/Enrichr/	YES
332	REFP-0333	2019	SCIA	Li et al.	SCIA: A Novel Gene Set Analysis Applicable to Data With Different Characteristics	https://doi.org/10.3389/fgene.2019.00598	0	FCS	Method	-	-	-
333	REFP-0335	2019	DNEA	Ma et al.	Differential Network Enrichment Analysis Reveals Novel Lipid Pathways in Chronic Kidney Disease	https://doi.org/10.1093/bioinformatics/btz114	0	NI	Tool	R	https://github.com/wiggie/DNEA	YES
334	REFP-0337	2019	RICHNET	Prummer	Enhancing gene set enrichment using networks	https://doi.org/10.12688/f1000research.17824.2	0	Multiple	Tool	R	https://dx.doi.org/10.5281/zenodo.3271565	YES
335	REFP-0338	2019	EM for Joint GSA	Qin et al.	A Novel Joint Gene Set Analysis Framework Improves Identification of Enriched Pathways in Cross Disease Transcriptomic Analysis	https://doi.org/10.3389/fgene.2019.00293	0	FCS	Method	-	-	-
336	REFP-0340	2019		Roder et al.	Improving the power of gene set enrichment analyses	https://doi.org/10.1186/s12859-019-2850-1	0	FCS	Method	-	-	-
337	REFP-0343	2019	GSEPD	Stamm et al.	GSEPD: a Bioconductor package for RNAseq gene set enrichment and projection display	https://doi.org/10.1186/s12859-019-2697-5	0	ORA	Tool	R	https://bioconductor.org/packages/release/bioc/html/rgsepd.html	YES
338	REFP-0345	2019	TriPOINT	Thibodeau et al.	TriPOINT: a software tool to prioritize important genes in pathways and their non-coding regulators	https://doi.org/10.1093/bioinformatics/bty998	0	Weight	Tool	Java	https://github.uconn.edu/ajt06004/TriPOINT	YES
339	REFP-0347	2019	LCT-GSR	Vatanpour et al.	Gene set analysis and reduction for a continuous phenotype: Identifying markers of birth weight variation based on embryonic stem cells and immunologic signatures	https://doi.org/10.1016/j.compbiomed.2019.103389	0		Method	-	-	-
340	REFP-0348	2019	GScluster	Yoon et al.	GScluster: network-weighted gene-set clustering analysis	https://doi.org/10.1186/s12864-019-5738-6	0	Post-process	Tool	R,shiny	https://github.com/unistbig/GScluster	YES
341	REFP-0315	2018		Frost et al.	A multi-omics approach for identifying important pathways and genes in human cancer	https://doi.org/10.1186/s12859-018-2476-8	0	SS-ML	Method	-	-	-
342	REFP-0327	2018	Summary Pathway Score	Lin et al.	Probabilistic prioritization of candidate pathway association with pathway score	https://doi.org/10.1186/s12859-018-2411-z	0	PA	Method	-	-	-
343	REFP-0328	2018	bcGST	Wang et al.	bcGST - an interactive bias-correction method to identify over-represented gene-sets in boutique arrays	https://doi.org/10.1093/bioinformatics/bty783	0	ORA	Tool	R,shiny	http://shiny.maths.usyd.edu.au/bcGST/	YES
344	REFP-0299	2017	Phantom	Gu et al.	Phantom: investigating heterogeneous gene sets in time-course data	https://doi.org/10.1093/bioinformatics/btx348	0	time	Tool	R,Web	http://www.baylorhealth.edu/Phantom	YES
345	REFP-0300	2017	minepath.org	Koumakis et al.	minepath.org: a free interactive pathway analysis web server	https://doi.org/10.1093/nar/gkx278	0	PT-subpath	Tool	Web	http://www.minepath.org/	YES
346	REFP-0301	2017	attract plus PCN	Meng et al.	Pathway cross-talk network analysis identifies critical pathways	https://doi.org/10.1016/j.compbiolchem.2017.02.007	0	PT	Method	-	-	-
347	REFP-0302	2017	WTFgenes	Mungall et al.	WTFgenes: What's The Function of these genes? Static sites for model-based gene set analysis	http://dx.doi.org/10.12688/f1000research.11175.1	0	Multiple	Tool	Javascript	https://evoldoers.github.io/wtfgo/web/index.html	YES
348	REFP-0304	2017	JAGST	Swanson et al.	Statistical power of gene-set enrichment analysis is a function of gene set correlation structure	Preprint. https://doi.org/10.1101/186288	0	FCS	Tool	R	https://github.com/sojourningNorth/JAGST	YES
349	REFP-0305	2017	GSA-Genie	Zhang et al.	GSA-Genie: a web application for gene set analysis	Preprint: https://doi.org/10.1101/125443	0	Multiple	Tool	Web	http://gsagenie.awsomics.org/	YES
350	REFP-0307	2005	-	Powell et al.	Biological Pathway Prediction from Multiple Data Sources Using Iterative Bayesian Updating	https://doi.org/10.1109/CSBW.2005.30	0	Bayes	Method	-	-	-
						Total Citations	105664

## Sheet: 2-Reviews and benchmarks
Gene Set Analysis Reference Database
Created: Antonio Mora (15.12.2017)
Last update: Antonio Mora (03.09.2019)
	ID	Year	First author	Title	doi	Citations
1	REFR-001	2008	Huang et al.	Bioinformatics enrichment tools: paths toward the comprehensive functional analysis of large gene lists	https://doi.org/10.1093/nar/gkn923	8148
2	REFR-002	2012	Khatri et al.	Ten years of pathway analysis: current approaches and outstanding challenges	https://doi.org/10.1371/journal.pcbi.1002375	1012
3	REFR-003	2005	Khatri et al.	Ontological analysis of gene expression data: current tools, limitations, and open problems	https://doi.org/10.1093/bioinformatics/bti565	936
4	REFR-004	2007	Goeman et al.	Analyzing gene expression data in terms of gene sets: methodological issues	https://doi.org/10.1093/bioinformatics/btm051	723
5	REFR-005	2006	Rivals et al.	Enrichment or depletion of a GO category within a class of genes: which test?	https://doi.org/10.1093/bioinformatics/btl633	507
6	REFR-006	2008	Nam et al.	Gene-set approach for expression pattern analysis	https://doi.org/10.1093/bib/bbn001	356
7	REFR-008	2009	Ackermann et al.	A general modular framework for gene set enrichment analysis	https://doi.org/10.1186/1471-2105-10-47	336
8	REFR-007	2005	Curtis et al.	Pathways to the analysis of microarray data	https://doi.org/10.1016/j.tibtech.2005.05.011	331
9	REFR-009	2015	Creixell et al.	Pathway and Network Analysis of Cancer Genomes	https://doi.org/10.1038/nmeth.3440	179
10	REFR-010	2011	Hung et al.	Gene set enrichment analysis: performance evaluation and usage guidelines	https://doi.org/10.1093/bib/bbr049	148
11	REFR-011	2013	Mitrea et al.	Methods and approaches in the topology-based analysis of biological pathways	https://doi.org/10.3389/fphys.2013.00278	129
12	REFR-012	2007	Liu et al.	Comparative evaluation of gene-set analysis methods	https://doi.org/10.1186/1471-2105-8-431	119
13	REFR-013	2013	Maciejewski	Gene set analysis methods: statistical models and methodological differences	https://doi.org/10.1093/bib/bbt002	115
14	REFR-014	2011	Emmert-Streib et al.	Pathway Analysis of Expression Data: Deciphering Functional Building Blocks of Complex Diseases	https://doi.org/10.1371/journal.pcbi.1002053	101
15	REFR-015	2013	Tarca et al.	A comparison of gene set analysis methods in terms of sensitivity, prioritization and specificity	https://doi.org/10.1371/journal.pone.0079217	109
16	REFR-016	2009	Abatangelo et al.	Comparative study of gene set enrichment methods	https://doi.org/10.1186/1471-2105-10-275	94
17	REFR-017	2008	Song et al.	Microarray-based gene set analysis: a comparison of current methods	https://doi.org/10.1186/1471-2105-9-502	86
18	REFR-019	2015	Garcia-Campos et al.	Pathway analysis: state of the art	https://doi.org/10.3389/fphys.2015.00383	82
19	REFR-018	2014	Jin et al.	Pathway-based Analysis Tools for Complex Diseases: A Review	https://doi.org/10.1016/j.gpb.2014.10.002	78
20	REFR-020	2010	Kelder et al.	Finding the right questions: exploratory pathway analysis to enhance biological discovery in large datasets	https://doi.org/10.1371/journal.pbio.1000472	53
21	REFR-021	2010	Tipney et al.	An introduction to effective use of enrichment analysis software	https://doi.org/10.1186/1479-7364-4-3-202	39
22	REFR-023	2015	Bayerlova et al.	Comparative study on gene set and pathway topology-based enrichment methods	https://doi.org/10.1186/s12859-015-0751-5	35
23	REFR-022	2007	Chen et al.	Significance analysis of groups of genes in expression profiling studies	https://doi.org/10.1093/bioinformatics/btm310	35
24	REFR-027	2015	Laukens et al.	Bioinformatics approaches for the functional interpretation of protein lists: From ontology term enrichment to network analysis	https://doi.org/10.1002/pmic.201400296	29
25	REFR-025	2012	Naeem et al.	Rigorous assessment of gene set enrichment tests	https://doi.org/10.1093/bioinformatics/bts164	29
26	REFR-024	2009	Dopazo	Formulating and testing hypotheses in functional genomics	https://doi.org/10.1016/j.artmed.2008.08.003	29
27	REFR-026	2007	Bussemaker et al.	Dissecting complex transcriptional responses using pathway-level scores based on prior information	https://doi.org/10.1186/1471-2105-8-S6-S6	28
28	REFR-028	2014	Rahmatallah et al.	Comparative evaluation of gene set analysis approaches for RNA-Seq data	https://doi.org/10.1186/s12859-014-0397-8	23
29	REFR-039	2019	Reimand et al.	Pathway enrichment analysis and visualization of omics data using g:Profiler, GSEA, Cytoscape and EnrichmentMap	https://doi.org/10.1038/s41596-018-0103-9	18
30	REFR-029	2008	Mosquera et al.	SerbGO: searching for the best GO tool	https://doi.org/10.1093/nar/gkn256	15
31	REFR-030	2015	Jaakkola et al.	Empirical comparison of structure-based pathway methods	https://doi.org/10.1093/bib/bbv049	13
32	REFR-031	2017	Batra et al.	On the performance of de novo pathway enrichment	https://doi.org/10.1038/s41540-017-0007-2	12
33	REFR-034	2017	Zyla et al.	Ranking metrics in gene set enrichment analysis: do they matter?	https://doi.org/10.1186/s12859-017-1674-0	12
34	REFR-038	2018	Mathur et al.	Gene set analysis methods: a systematic comparison	https://doi.org/10.1186/s13040-018-0166-8	8
35	REFR-033	2015	Jing et al.	A review on bioinformatics enrichment analysis tools towards functional analysis of high throughput gene set data	https://www.ingentaconnect.com/content/ben/cp/2015/00000012/00000001/art00005	8
36	REFR-035	2018	Ihnatova et al.	A critical comparison of topology-based pathway analysis methods	https://doi.org/10.1371/journal.pone.0191154	7
37	REFR-032	2006	Rubin et al.	Circumventing the cut-off for enrichment analysis	https://doi.org/10.1093/bib/bbl013	7
38	REFR-036	2014	Braun et al.	Network Methods for Pathway Analysis of Genomic Data	Preprint: https://arxiv.org/abs/1411.1993	2
39	REFR-037	2015	Kalyani et al.	Pathway analysis tools: a comparative study over the generations	https://www.researchgate.net/profile/Kalyani_Dhusia2/publication/284209603_Pathway_analysis_tools_A_comparative_study_over_the_generations/links/56568dd008ae1ef9297a9142.pdf	0
					Total Citations	13991

## Sheet: 3-Genomic GSA
Gene Set Analysis Reference Database						Genomic regions include: ChIP-x, SNP, and methylation data
Created: Antonio Mora (15.12.2017)
Last update: Antonio Mora (03.09.2019)
	ID	Year	Tool name	First author	Title	doi	Citations
1	REFG-001	2010	GREAT	McLean et al.	GREAT improves functional interpretation of cis-regulatory regions	https://doi.org/10.1038/nbt.1630	1918
2	REFG-002	2007	-	Wang et al.	Pathway-based approaches for analysis of genomewide association studies	https://doi.org/10.1086/522374	843
3	REFG-003	2015	MAGMA	de Leeuw et al.	MAGMA: Generalized gene-set analysis of GWAS data	https://doi.org/10.1371/journal.pcbi.1004219	498
4	REFG-004	2010	MAGENTA	Segre et al.	Common inherited variation in mitochondrial genes is not enriched for associations with type 2 diabetes or related glycemic traits	https://doi.org/10.1371/journal.pgen.1001058	385
5	REFG-005	2009	ALIGATOR	Holmans et al.	Gene ontology analysis of GWA study data sets provides insights into the biology of bipolar disorder	https://doi.org/10.1016/j.ajhg.2009.05.011	377
6	REFG-007	2009	-	Yu et al.	Pathway analysis by adaptive combination of P-values	https://doi.org/10.1002/gepi.20422	267
7	REFG-006	2009	GenGen	Wang et al.	Diverse genome-wide association studies associate the IL12/IL23 pathway with Crohn Disease	https://doi.org/10.1016/j.ajhg.2009.01.026	266
8	REFG-008	2010	-	Zhong et al.	Integrating pathway analysis and genetics of gene expression for genome-wide association studies	https://doi.org/10.1016/j.ajhg.2010.02.020	249
9	REFG-009	2010	-	Peng et al.	Gene and pathway-based second-wave analysis of genome-wide association studies	https://doi.org/10.1038/ejhg.2009.115	241
10	REFG-010	2007	-	Gauderman et al.	Testing association between disease and multiple SNPs in a candidate gene	https://doi.org/10.1002/gepi.20219	205
11	REFG-011	2012	INRICH	Lee et al.	INRICH: Interval-based enrichment analysis for genome-wide association studies	https://doi.org/10.1093/bioinformatics/bts191	178
12	REFG-012	2010	iGSEA4GWAS	Zhang et al.	I-GSEA4GWAS: A web server for identification of pathways/gene sets associated with traits by applying an improved gene set enrichment analysis to genome-wide association study	https://doi.org/10.1093/nar/gkq324	174
13	REFG-013	2008	GSEA-SNP	Holden et al.	GSEA-SNP: Applying gene set enrichment analysis to SNP data from genome-wide association studies	https://doi.org/10.1093/bioinformatics/btn516	163
14	REFG-014	2010	GRASS	Chen et al.	Insights into colon cancer etiology via a regularized approach to gene set analysis of GWAS data	https://doi.org/10.1016/j.ajhg.2010.04.014	150
15	REFG-016	2009	INTERSNP	Herold et al.	INTERSNP: genome-wide interaction analysis guided by a priori information	https://doi.org/10.1093/bioinformatics/btp596	141
16	REFG-015	2009	SNP Ratio	O’Dushlaine et al.	The SNP ratio test: pathway analysis of genome-wide association datasets	https://doi.org/10.1093/bioinformatics/btp448	140
17	REFG-021	2016	Pascal	Lamparter et al.	Fast and Rigorous Computation of Gene and Pathway Scores from SNP-Based Summary Statistics	https://doi.org/10.1371/journal.pcbi.1004714	135
18	REFG-017	2010	GSA-SNP	Nam et al.	GSA-SNP: A general approach for gene set analysis of polymorphisms	https://doi.org/10.1093/nar/gkq428	135
19	REFG-018	2011	SSEA	Weng et al.	SNP-based pathway enrichment analysis for genome-wide association studies	https://doi.org/10.1186/1471-2105-12-99	122
20	REFG-019	2010	-	Luo et al.	Genome-wide gene and pathway analysis	https://doi.org/10.1038/ejhg.2010.62	118
21	REFG-020	2009	ProxyGeneLD	Hong et al.	Strategies and issues in the detection of pathway enrichment in genome-wide association studies	https://doi.org/10.1007/s00439-009-0676-z	113
22	REFG-022	2015	missMethyl	Phipson et al.	missMethyl: an R package for analyzing data from Illumina’s HumanMethylation450 platform	https://doi.org/10.1093/bioinformatics/btv560	110
23	REFG-023	2012	GSAA	Xiong et al.	Integrating genetic and gene expression evidence into genome-wide association analysis of gene sets	https://doi.org/10.1101/gr.124370.111	81
24	REFG-025	2011	ICSNPathway	Zhang et al.	ICSNPathway: identify candidate causal SNPs and pathways from genome-wide association study by one analytical framework	https://doi.org/10.1093/nar/gkr391	72
25	REFG-024	2009	GeSBAP	Medina et al.	Gene set-based analysis of polymorphisms: finding pathways or biological processes associated to traits in genome-wide association studies	https://doi.org/10.1093/nar/gkp481	72
26	REFG-028	2012	Gowinda	Kofler et al.	Gowinda: unbiased analysis of gene set enrichment for genome-wide association studies	https://doi.org/10.1093/bioinformatics/bts315	64
27	REFG-029	2014	ChIP-Enrich	Welch et al.	ChIP-Enrich: gene set enrichment testing for ChIP-seq data	https://doi.org/10.1093/nar/gku463	63
28	REFG-026	2010	-	De la Cruz et al.	Gene, region and pathway level analyses in wholegenome studies	https://doi.org/10.1002/gepi.20452	63
29	REFG-027	2009	PRP	Chen et al.	Prioritizing risk pathways: a novel association approach to searching for disease pathways fusing SNPs and pathways	https://doi.org/10.1093/bioinformatics/btn613	60
30	REFG-031	2013	BMApathway	Carbonetto et al.	Integrated enrichment analysis of variants and pathways in genome-wide association studies indicates central role for IL-2 signaling genes in type 1 diabetes, and cytokine signaling genes in Crohn’s disease	https://doi.org/10.1371/journal.pgen.1003770	58
31	REFG-030	2011	PARIS	Yaspan et al.	Genetic analysis of biological pathway data through genomic randomization	https://doi.org/10.1007/s00439-011-0956-2	55
32	REFG-032	2010	SPCA	Chen et al.	Pathway-based analysis for genome-wide association studies using supervised principal components	https://doi.org/10.1002/gepi.20532	51
33	REFG-033	2009	GLOSSI	Chai et al.	GLOSSI: a method to assess the association of genetic loci-sets with complex diseases	https://doi.org/10.1186/1471-2105-10-102	37
34	REFG-034	2011	GLMM	Wang et al.	An efficient hierarchical generalized linear mixed model for pathway analysis of genome-wide association studies	https://doi.org/10.1093/bioinformatics/btq728	34
35	REFG-035	2015	compEpiTools	Kishore et al.	methylPipe and compEpiTools: a suite of R packages for the integrative analysis of epigenomics data	https://doi.org/10.1186/s12859-015-0742-6	32
36	REFG-036	2010	GSEA-SNP	Neibergs et al.	GSEA-SNP identifies genes associated with Johne's disease in cattle	https://doi.org/10.1007/s00335-010-9278-2	30
37	REFG-037	2012	PCgamma	Biernacka et al.	Use of the gamma method for self-contained gene-set analysis of SNP data	https://doi.org/10.1038/ejhg.2011.236	26
38	REFG-038	2013	SGL-BCGD	Silver et al.	Pathways-driven sparse regression identifies pathways and genes associated with high-density lipoprotein cholesterol in two Asian cohorts	https://doi.org/10.1371/journal.pgen.1003939	23
39	REFG-039	2015	CompGO	Waardenberg et al.	CompGO: an R package for comparing and visualizing Gene Ontology enrichment differences between DNA binding experiments	https://doi.org/10.1186/s12859-015-0701-2	19
40	REFG-043	2017	missMethyl	-	A cross-package Bioconductor workflow for analysing methylation array data	https://master.bioconductor.org/packages/release/workflows/vignettes/methylationArrayAnalysis/inst/doc/methylationArrayAnalysis.html	18
41	REFG-040	2012	BGSAsnp	Shahbaba et al.	A pathway analysis method for genome-wide association studies	https://doi.org/10.1002/sim.4477	18
42	REFG-041	2009	Path	Zamar et al.	Path: a tool to facilitate pathway-based genetic association analysis	https://doi.org/10.1093/bioinformatics/btp431	17
43	REFG-042	2007	SNPtoGO	Schwarz et al.	SNPtoGO: characterizing SNPs by enriched GO terms	https://doi.org/10.1093/bioinformatics/btm551	16
44	REFG-044	2014	Synthetic Feature Random Forest	Pan et al.	A system-level pathway-phenotype association analysis using synthetic feature random forest	https://doi.org/10.1002/gepi.21794	14
45	REFG-045	2015	Seq2pathway	Wang et al.	Seq2pathway: an R/Bioconductor package for pathway analysis of next-generation sequencing data	https://doi.org/10.1093/bioinformatics/btv289	12
46	REFG-046	2013	GWAS Pathway Identifier	Buchel et al.	Integrative pathway-based approach for genome-wide association studies: identification of new pathways for rheumatoid arthritis and type 1 diabetes	https://doi.org/10.1371/journal.pone.0078577	10
47	REFG-047	2014	PAGWAS	Evangelou et al.	Two novel pathway analysis methods based on a hierarchical model	https://doi.org/10.1093/bioinformatics/btt583	9
48	REFG-052	2018	GSA-SNP	Yoon et al.	Efficient pathway enrichment and network analysis of GWAS summary data using GSA-SNP2	https://doi.org/10.1093/nar/gky175	7
49	REFG-048	2017	TPIEA	Wang et al.	Tissue-specific pathway association analysis using genome-wide association study summaries	https://doi.org/10.1093/bioinformatics/btw595	5
50	REFG-049	2014	Broad-Enrich	Cavalcante et al.	Broad-Enrich: functional interpretation of large sets of broad genomic regions	https://doi.org/10.1093/bioinformatics/btu444	5
51	REFG-050	2016	PARIS	Butkiewicz et al.	Pathway analysis by randomization incorporating structure—PARIS: an update	https://doi.org/10.1093/bioinformatics/btw130	4
52	REFG-051	2018	GENEASE	Ghandikota et al.	GENEASE: Real time bioinformatics tool for multi-omics and disease ontology exploration, analysis and visualization	https://doi.org/10.1093/bioinformatics/bty182	3
53	REFG-055	2018	methylGSA	Ren et al.	methylGSA: a Bioconductor package and Shiny app for DNA methylation data length bias adjustment in gene set testing	https://doi.org/10.1093/bioinformatics/bty892	2
54	REFG-054	2018	GIGSEA	Zhu et al.	GIGSEA: Genotype Imputed Gene Set Enrichment Analysis using GWAS Summary Level Data	https://doi.org/10.1093/bioinformatics/bty529	2
55	REFG-056	2019		Frenkel et al.	Copy number variation-based gene set analysis reveals cytokine signalling pathways associated with psychiatric comorbidity in patients with inflammatory bowel disease	https://doi.org/10.1016/j.ygeno.2019.05.001	1
56	REFG-060	2019	CistromeGO	Li et al.	Cistrome-GO: a web server for functional enrichment analysis of transcription factor ChIP-seq peaks	https://doi.org/10.1093/nar/gkz332	1
57	REFG-057	2019	wTPM	Peng et al.	DNA Methylation of Five Core Circadian Genes Jointly Contributes to Glucose Metabolism: A Gene-Set Analysis in Monozygotic Twins	https://doi.org/10.3389/fgene.2019.00329	1
58	REFG-061	2019	GBJ	Sun et al.	Powerful gene set analysis in GWAS with the Generalized Berk-Jones statistic	https://doi.org/10.1371/journal.pgen.1007530	1
59	REFG-058	2019	PRS	Rammos et al.	The role of polygenic risk score gene-set analysis in the context of the omnigenic model of schizophrenia	https://doi.org/10.1038/s41386-019-0410-z	0
60	REFG-059	2019		Xiang et al.	Systematic genetic analyses of GWAS data reveal an association between the immune system and insomnia	https://doi.org/10.1002/mgg3.742	0
61	REFG-053	2017	MRPEA	Fan et al.	GWAS summary-based pathway analysis correcting for the genetic confounding impact of environmental exposures	https://doi.org/10.1093/bib/bbx025	0
						Total citations:	7914
	ID	Year	Type of study	First author	Title	doi	Citations
1	REFH-001	2010	REVIEW	Wang et al.	Analysing biological pathways in genome-wide association studies	https://doi.org/10.1038/nrg2884	740
2	REFH-002	2010	REVIEW	Thomas et al.	Gene-environment-wide association studies: emerging approaches	https://doi.org/10.1038/nrg2764	581
3	REFH-003	2010	REVIEW	Cantor et al.	Prioritizing GWAS results: a review of statistical methods and recommendations for their application	https://doi.org/10.1016/j.ajhg.2009.11.017	569
4	REFH-004	2012	REVIEW	Ramanan et al.	Pathway analysis of genomic data: concepts, methods, and prospects for future development	https://doi.org/10.1016/j.tig.2012.03.004	234
5	REFH-005	2011	REVIEW	Wang et al.	Gene set analysis of genome-wide association studies: methodological issues and perspectives	https://doi.org/10.1016/j.ygeno.2011.04.006	155
6	REFH-006	2011	REVIEW	Fridley et al.	Gene set analysis of SNP data: Benefits, challenges, and future directions	https://doi.org/10.1038/ejhg.2011.57	143
7	REFH-007	2010	REVIEW	Holmans et al.	Statistical methods for pathway analysis of genome-wide data for association with complex genetic traits	https://doi.org/10.1016/B978-0-12-380862-2.00007-2	96
8	REFH-017	2014	REVIEW	Jin et al.	Pathway-based analysis tools for complex diseases: A review	https://doi.org/10.1016/j.gpb.2014.10.002	78
9	REFH-008	2014	REVIEW	Mooney et al.	Functional and genomic context in pathway analysis of GWAS data	https://doi.org/10.1016/j.tig.2014.07.004	75
10	REFH-009	2010	BENCHMARK	Ballard et al.	Comparisons of multi-marker association methods to detect association between a candidate region and disease	https://doi.org/10.1002/gepi.20448	68
11	REFH-011	2013	REVIEW	Geeleher et al.	Gene-set analysis is severely biased when applied to genome-wide methylation data	https://doi.org/10.1093/bioinformatics/btt311	67
12	REFH-010	2013	REVIEW	Harper et al.	Batch Effects and Pathway Analysis: Two Potential Perils in Cancer Studies Involving DNA Methylation Array Analysis	https://doi.org/10.1158/1055-9965.EPI-13-0114	60
13	REFH-012	2011	REVIEW	Jia et al.	Pathway-based analysis of GWAS datasets: effective but caution required	https://doi.org/10.1017/S1461145710001446	59
14	REFH-013	2009	REVIEW	Tintle et al.	Comparing gene set analysis methods on single-nucleotide polymorphism data from Genetic Analysis	https://doi.org/10.1186/1753-6561-3-S7-S96	42
15	REFH-018	2016	REVIEW	Kao et al.	Pathway analysis of complex diseases for GWAS, extending to consider rare variants, multi-omics and interactions	https://doi.org/10.1016/j.bbagen.2016.11.030	32
16	REFH-014	2015	REVIEW	Mooney et al.	Gene set analysis: A step-by-step guide	https://doi.org/10.1002/ajmg.b.32328	31
17	REFH-015	2014	REVIEW	Sedeno-Cortes et al.	Pitfalls in the application of gene-set analysis to genetics studies	https://doi.org/10.1016/j.tig.2014.10.001	16
18	REFH-016	2013	REVIEW	Atias et al.	Pathway-based analysis of genomic variation data	https://doi.org/10.1016/j.gde.2013.09.002	12
						Total citations:	3058

## Sheet: 4-ncRNA GSA
Gene Set Analysis Reference Database						ncRNA tools include: miRNA and lncRNA.
Created: Antonio Mora (15.12.2017)
Last update: Antonio Mora (03.09.2019)
	ID	Year	Tool name	First author	Title	doi	Citations
1	REFN-001	2008	miRNApath	Cogswell et al.	Identification of miRNA changes in Alzheimer's disease brain and CSF yields putative biomarkers and insights into disease pathways	https://doi.org/10.3233/JAD-2008-14103	718
2	REFN-003	2015	DIANA miRPath	Vlachos et al.	DIANA-miRPath v3. 0: deciphering microRNA function with experimental support	https://doi.org/10.1093/nar/gkv403	507
3	REFN-002	2012	DIANA miRPath	Vlachos et al.	DIANA miRPath v. 2.0: investigating the combinatorial effect of microRNAs in pathways	https://doi.org/10.1093/nar/gks494	462
4	REFN-004	2009	DIANA miRPath	Papadopoulos et al.	DIANA-mirPath: Integrating human and mouse microRNAs in pathways	https://doi.org/10.1093/bioinformatics/btp299	282
5	REFN-005	2012	miRSystem	Lu et al.	miRSystem: an integrated system for characterizing enriched functions and pathways of microRNA targets	https://doi.org/10.1371/journal.pone.0042390	174
6	REFN-006	2008	SigTerms	Creighton et al.	A bioinformatics tool for linking gene expression profiling results with public databases of microRNA target	https://doi.org/10.1261/rna.1188208	138
7	REFN-007	2010	TAM	Lu et al.	TAM: a method for enrichment and depletion analysis of a microRNA category in a list of microRNAs	https://doi.org/10.1186/1471-2105-11-419	112
8	REFN-008	2014	lncRNAtor	Park et al.	lncRNAtor: a comprehensive resource for functional investigation of long non-coding RNAs	https://doi.org/10.1093/bioinformatics/btu325	93
9	REFN-016	2017	DIANA-TarBase	Karagkouni et al.	DIANA-TarBase v8: a decade-long collection of experimentally supported miRNA–gene interactions	https://doi.org/10.1093/nar/gkx1141	86
10	REFN-009	2015	LncRNA2Function	Jiang et al.	LncRNA2Function: a comprehensive resource for functional investigation of human lncRNAs based on RNA-seq data	https://doi.org/10.1186/1471-2164-16-S3-S2	86
11	REFN-010	2014	multiMiR	Ru et al.	The multiMiR R package and database: integration of microRNA–target interactions along with their disease and drug associations	https://doi.org/10.1093/nar/gku631	86
12	REFN-011	2015	LncRNA2Target	Jiang et al.	LncRNA2Target: a database for differentially expressed genes after lncRNA knockdown or overexpression	https://doi.org/10.1093/nar/gku1173	75
13	REFN-012	2013	Linc2GO	Liu et al.	Linc2GO: a human LincRNA function annotation resource based on ceRNA hypothesis	https://doi.org/10.1093/bioinformatics/btt361	75
14	REFN-013	2015	Co-LncRNA	Zhao et al.	Co-LncRNA: investigating the lncRNA combinatorial effects in GO annotations and KEGG pathways based on human RNA-Seq data	https://doi.org/10.1093/database/bav082	67
15	REFN-014	2009	CORNA	Wu et al.	CORNA: testing gene lists for regulation by microRNAs	https://doi.org/10.1093/bioinformatics/btp059	61
16	REFN-019	2016	miEAA	Backes et al.	miEAA: microRNA enrichment analysis and annotation	https://doi.org/10.1093/nar/gkw345	58
17	REFN-015	2009	GOmir	Roubelakis et al.	Human microRNA target analysis and gene ontology clustering by GOmir, a novel stand-alone application	https://doi.org/10.1186/1471-2105-10-S6-S20	57
18	REFN-017	2011	miTALOS	Kowarsch et al.	miTALOS: analyzing the tissue-specific regulation of signaling pathways by human and mouse microRNAs	https://doi.org/10.1261/rna.2474511	49
19	REFN-018	2012	miTEA	Steinfeld et al.	miRNA target enrichment analysis reveals directly active miRNAs in health and disease	https://doi.org/10.1093/nar/gks1142	42
20	REFN-021	2016	miARma-Seq	Leon et al.	miARma-Seq: a comprehensive tool for miRNA, mRNA and circRNA analysis	https://doi.org/10.1038/srep25749	31
21	REFN-020	2016	miTALOS	Preusse et al.	miTALOS v2: Analyzing Tissue Specific microRNA Function	https://doi.org/10.1371/journal.pone.0151771	29
22	REFN-024	2018	LncRNA2Target	Cheng et al.	LncRNA2Target v2.0: a comprehensive database for target genes of lncRNAs in human and mouse	https://doi.org/10.1093/nar/gky1051	22
23	REFN-022	2017	NeuraNetL2GO	Zhang et al.	Ontological function annotation of long non-coding RNAs through hierarchical multi-label classification	https://doi.org/10.1093/bioinformatics/btx833	19
24	REFN-023	2015	miSEA	Corapcioglu et al.	miSEA: microRNA set enrichment analysis	https://doi.org/10.1016/j.biosystems.2015.05.004	14
25	REFN-026	2018	TAM	Li et al.	TAM 2.0: tool for MicroRNA set analysis	https://doi.org/10.1093/nar/gky509	13
26	REFN-025	2017	LncFunNet	Zhou et al.	LncFunNet: an integrated computational framework for identification of functional long noncoding RNAs in mouse skeletal muscle cells	https://doi.org/10.1093/nar/gkx232	10
27	REFN-027	2017	LncRNAs2Pathways	Han et al.	LncRNAs2Pathways: Identifying the pathways influenced by a set of lncRNAs of interest based on a global network propagation method	https://doi.org/10.1038/srep46566	7
28	REFN-029	2018	lncFunTK	Zhou et al.	lncFunTK: a toolkit for functional annotation of long noncoding RNAs	https://doi.org/10.1093/bioinformatics/bty339	2
29	REFN-030	2019	miRFA	Borgmastars et al.	miRFA: an automated pipeline for microRNA functional analysis with correlation support from TCGA and TCPA expression data in pancreatic cancer	https://doi.org/10.1186/s12859-019-2974-3	0
30	REFN-028	2015	mBISON	Gebhardt et al.	mBISON: Finding miRNA target over-representation in gene lists from ChIP-sequencing data	https://doi.org/10.1186/s13104-015-1118-8	0
						Total citations:	3375
		Year	Type of study	First author	Title	doi	Citations
1	REFO-001	2008	REVIEW	Gusev et al.	Computational methods for analysis of cellular functions and pathways collectively targeted by differentially expressed microRNA	https://doi.org/10.1016/j.ymeth.2007.10.005	92
2	REFO-002	2013	REVIEW	Vlachos et al.	Online resources for miRNA analysis	https://doi.org/10.1016/j.clinbiochem.2013.03.006	64
3	REFO-003	2015	REVIEW	Godard et al.	Pathway analysis from lists of microRNAs: common pitfalls and alternative strategy	https://doi.org/10.1093/nar/gkv249	44
4	REFO-005	2018	REVIEW	Chen et al.	Computational models for lncRNA function prediction and functional similarity calculation	https://doi.org/10.1093/bfgp/ely031	14
5	REFO-004	2013	REVIEW	Xu et al.	Enrichment analysis of miRNA targets	https://doi.org/10.1007/978-1-62703-083-0_8	6
						Total citations:	220

## Sheet: 5-Recent Popularity
Gene Set Analysis Reference Database
Created: Antonio Mora (12.04.2019)
Last update: Antonio Mora (15.10.2020)
GSA methods and tools:
Time under study: 30.05.2018 – 12.04.2019
	Year	Tool name	Authors	Title	doi	Citations
1	2005	GSEA	Subramanian et al.	Gene set enrichment analysis: a knowledge-based approach for interpreting genome-wide expression profiles	https://doi.org/10.1073/pnas.0506580102	1342
2	2012	clusterProfiler	Yu et al.	clusterProfiler: an R Package for Comparing Biological Themes Among Gene Clusters	https://doi.org/10.1089/omi.2011.0118	381
3	2016	Enrichr	Kuleshov et al.	Enrichr: a comprehensive gene set enrichment analysis web server 2016 update	https://doi.org/10.1093/nar/gkw377	316
4	2010	GOseq	Young et al.	Gene ontology analysis for RNA-seq: accounting for selection bias	https://doi.org/10.1186/gb-2010-11-2-r14	287
5	2003	GSEA	Mootha et al.	PGC-1 alpha-responsive genes involved in oxidative phosphorylation are coordinately downregulated in human diabetes	https://doi.org/10.1038/ng1180	259
6	2003	DAVID	Dennis et al.	DAVID: Database for Annotation, Visualization, and Integrated Discovery	https://doi.org/10.1186/gb-2003-4-9-r60	245
7	2009	ClueGO	Bindea et al.	ClueGO: a Cytoscape plug-in to decipher functionally grouped gene ontology and pathway annotation networks	https://doi.org/10.1093/bioinformatics/btp101	241
8	2013	Enrichr	Chen et al.	Enrichr: interactive and collaborative HTML5 gene list enrichment analysis tool	https://doi.org/10.1186/1471-2105-14-128	211
9	2009	GOrilla	Eden et al.	GOrilla: a tool for discovery and visualization of enriched GO terms in ranked gene lists	https://doi.org/10.1186/1471-2105-10-48	182
10	2011	KOBAS	Xie et al.	KOBAS 2.0: a web server for annotation and identification of enriched pathways and diseases	https://doi.org/10.1093/nar/gkr483	157
11	2005	BiNGO	Maere et al.	BiNGO: a Cytoscape plugin to assess overrepresentation of gene ontology categories in biological networks	https://doi.org/10.1093/bioinformatics/bti551	150
12	2005	KOBAS	Mao et al.	Automated genome annotation and pathway identification using the KEGG Orthology (KO) as a controlled vocabulary	https://doi.org/10.1093/bioinformatics/bti430	139
13	2009	ToppGene	Chen et al.	ToppGene Suite for gene list enrichment analysis and candidate gene prioritization	https://doi.org/10.1093/nar/gkp427	127
14	2013	GSVA	Hanzelmann et al.	GSVA: gene set variation analysis for microarray and RNA-seq data	https://doi.org/10.1186/1471-2105-14-7	117
15	2006	WEGO	Ye et al.	WEGO: a web tool for plotting GO annotations	https://doi.org/10.1093/nar/gkl031	107
16	2007	DAVID	Huang et al.	The DAVID Gene Functional Classification Tool: a novel biological module-centric algorithm to functionally analyze large gene lists	https://doi.org/10.1186/gb-2007-8-9-r183	97
17	2010	agriGO	Du et al.	agriGO: a GO analysis toolkit for the agricultural community	https://doi.org/10.1093/nar/gkq310	94
18	2010	Enrichment map	Merico et al.	Enrichment map: a network-based method for gene-set enrichment visualization and interpretation	https://doi.org/10.1371/journal.pone.0013984	88
19	2013	WebGestalt	Wang et al.	WEB-based gene set analysis toolkit (WebGestalt): update 2013	https://doi.org/10.1093/nar/gkt439	83
20	2017	agriGO	Tian et al.	agriGO v2.0: a GO analysis toolkit for the agricultural community, 2017 update	https://doi.org/10.1093/nar/gkx382	83
21	2006	topGO	Alexa et al.	Improved scoring of functional groups from gene expression data by decorrelating GO graph structure	https://doi.org/10.1093/bioinformatics/btl140	82
22	2006	GOstats	Falcon et al.	Using GOstats to test gene lists for GO term association	https://doi.org/10.1093/bioinformatics/btl567	82
23	2007	DAVID	Huang et al.	DAVID Bioinformatics Resources: expanded annotation database and novel algorithms to better extract biology from large gene lists	https://doi.org/10.1093/nar/gkm415	81
24	2017	WebGestalt	Wang et al.	WebGestalt 2017: a more comprehensive, powerful, flexible and interactive gene set enrichment analysis toolkit	https://doi.org/10.1093/nar/gkx356	79
25	2004	GO::TermFinder	Boyle et al.	GO:: TermFinder—open source software for accessing Gene Ontology information and finding significantly enriched Gene Ontology terms associated with a list of	https://doi.org/10.1093/bioinformatics/bth456	72
26	2005	WebGestalt	Zhang et al.	WebGestalt: an integrated system for exploring gene sets in various biological contexts	https://doi.org/10.1093/nar/gki475	64
27	2009	SSGSEA	Barbie et al.	Systematic RNA interference reveals that oncogenic KRAS-driven cancers require TBK1	https://doi.org/10.1038/nature08460	63
28	2015	FunRich	Pathan et al.	FunRich: An open access standalone functional enrichment and interaction network analysis tool	https://doi.org/10.1002/pmic.201400515	55
29	2006	STEM	Ernst et al.	STEM: a tool for the analysis of short time series gene expression data	https://doi.org/10.1186/1471-2105-7-191	50
30	2009	GAGE	Luo et al.	GAGE: generally applicable gene set enrichment for pathway analysis	https://doi.org/10.1186/1471-2105-10-161	49
31	2016	fgsea	Sergushichev et al.	An algorithm for fast preranked gene set enrichment analysis using cumulative statistic calculation	Preprint: https://doi.org/10.1101/060012	47
32	2007	GSEA-P	Subramanian et al.	GSEA-P: a desktop application for Gene Set Enrichment Analysis	https://doi.org/10.1093/bioinformatics/btm369	43
33	2007	g:Profiler	Reimand et al.	g: Profiler—a web-based toolset for functional profiling of gene lists from large-scale experiments	https://doi.org/10.1093/nar/gkm226	38
34	1999	ORA	Tavazoie et al.	Systematic determination of genetic network architecture	https://doi.org/10.1038/10343	35
35	2010	PARADIGM	Vaske et al.	Inference of patient-specific pathway activities from multi-dimensional cancer genomics data using PARADIGM	https://doi.org/10.1093/bioinformatics/btq182	34
36	2008	SPIA	Tarca et al.	A novel signaling pathway impact analysis	https://doi.org/10.1093/bioinformatics/btn577	33
37	2012	Camera	Wu et al.	Camera: a competitive gene set test accounting for inter-gene correlation	https://doi.org/10.1093/nar/gks461	31
38	2007	Pathway-Express / Onto-Tools	Draghici et al.	A systems biology approach for pathway level analysis	https://doi.org/10.1101/gr.6202607	31
39	2003	EASE	Hosack et al.	Identifying biological themes within lists of genes with EASE	https://doi.org/10.1186/gb-2003-4-10-r70	31

## Sheet: 6-Validation methods
Gene Set Analysis Reference Database
Created: Antonio Mora (15.12.2017)
Last update: Antonio Mora (03.09.2019)
	ID	Year	Tool name	First author	Title	doi	Citations	Validation method
1	REFP-0001	2005	GSEA	Subramanian et al.	Gene set enrichment analysis: a knowledge-based approach for interpreting genome-wide expression profiles	https://doi.org/10.1073/pnas.0506580102	17877	Consistency between similar samples
2	REFP-0002	2003	DAVID	Dennis et al.	DAVID: Database for Annotation, Visualization, and Integrated Discovery	https://doi.org/10.1186/gb-2003-4-9-r60	7500	-
3	REFP-0003	2003	GSEA	Mootha et al.	PGC-1 alpha-responsive genes involved in oxidative phosphorylation are coordinately downregulated in human diabetes	https://doi.org/10.1038/ng1180	5277
4	REFP-0004	2005	BiNGO	Maere et al.	BiNGO: a Cytoscape plugin to assess overrepresentation of gene ontology categories in biological networks	https://doi.org/10.1093/bioinformatics/bti551	3000	-
5	REFP-0005	1999	ORA	Tavazoie et al.	Systematic determination of genetic network architecture	https://doi.org/10.1038/10343	2883
6	REFP-0008	2010	GOseq	Young et al.	Gene ontology analysis for RNA-seq: accounting for selection bias	https://doi.org/10.1186/gb-2010-11-2-r14	2107	Overlap with results of different technique (microarray results)
7	REFP-0006	2003	EASE	Hosack et al.	Identifying biological themes within lists of genes with EASE	https://doi.org/10.1186/gb-2003-4-10-r70	2015	Consistency between similar samples
8	REFP-0010	2009	ClueGO	Bindea et al.	ClueGO: a Cytoscape plug-in to decipher functionally grouped gene ontology and pathway annotation networks	https://doi.org/10.1093/bioinformatics/btp101	2008	-
9	REFP-0007	2006	WEGO	Ye et al.	WEGO: a web tool for plotting GO annotations	https://doi.org/10.1093/nar/gkl031	1988	-
10	REFP-0009	2009	GOrilla	Eden et al.	GOrilla: a tool for discovery and visualization of enriched GO terms in ranked gene lists	https://doi.org/10.1186/1471-2105-10-48	1958	Intersection of results with other tools
11	REFP-0011	2010	agriGO	Du et al.	agriGO: a GO analysis toolkit for the agricultural community	https://doi.org/10.1093/nar/gkq310	1753	-
12	REFP-0018	2012	clusterProfiler	Yu et al.	clusterProfiler: an R Package for Comparing Biological Themes Among Gene Clusters	https://doi.org/10.1089/omi.2011.011	1519	-
13	REFP-0012	2004	GO::TermFinder	Boyle et al.	GO:: TermFinder—open source software for accessing Gene Ontology information and finding significantly enriched Gene Ontology terms associated with a list of	https://doi.org/10.1093/bioinformatics/bth456	1509	-
14	REFP-0014	2006	GOstats	Falcon et al.	Using GOstats to test gene lists for GO term association	https://doi.org/10.1093/bioinformatics/btl567	1466	-
15	REFP-0013	2005	WebGestalt	Zhang et al.	WebGestalt: an integrated system for exploring gene sets in various biological contexts	https://doi.org/10.1093/nar/gki475	1453	-
16	REFP-0015	2003	GoMiner	Zeeberg et al.	GoMiner: a resource for biological interpretation of genomic and proteomic data	https://doi.org/10.1186/gb-2003-4-4-r28	1344	-
17	REFP-0020	2013	Enrichr	Chen et al.	Enrichr: interactive and collaborative HTML5 gene list enrichment analysis tool	https://doi.org/10.1186/1471-2105-14-128	1328	Test of DE data of known knock-down TFs
18	REFP-0016	2004	GOstat	Beissbarth et al.	GOstat: find statistically overrepresented Gene Ontologies within a group of genes	https://doi.org/10.1093/bioinformatics/bth088	1298	-
19	REFP-0019	2009	ToppGene	Chen et al.	ToppGene Suite for gene list enrichment analysis and candidate gene prioritization	https://doi.org/10.1093/nar/gkp427	1253	Test on benchmark and simulated data
20	REFP-0017	2004	FatiGO	Al-Shahrour et al.	FatiGO: a web tool for finding significant associations of Gene Ontology terms with groups of genes	https://doi.org/10.1093/bioinformatics/btg455	1211	-
21	REFP-0022	2007	DAVID	Huang et al.	The DAVID Gene Functional Classification Tool: a novel biological module-centric algorithm to functionally analyze large gene lists	https://doi.org/10.1186/gb-2007-8-9-r183	1199	Consistency with biological knowledge
22	REFP-0021	2006	topGO	Alexa et al.	Improved scoring of functional groups from gene expression data by decorrelating GO graph structure	https://doi.org/10.1093/bioinformatics/btl140	1195	Test on benchmark and simulated data
23	REFP-0023	2013	WebGestalt	Wang et al.	WEB-based gene set analysis toolkit (WebGestalt): update 2013	https://doi.org/10.1093/nar/gkt439	1169	-
24	REFP-0033	2016	Enrichr	Kuleshov et al.	Enrichr: a comprehensive gene set enrichment analysis web server 2016 update	https://doi.org/10.1093/nar/gkw377	1135	Test of DE data of known knock-down TFs
25	REFP-0029	2011	KOBAS	Xie et al.	KOBAS 2.0: a web server for annotation and identification of enriched pathways and diseases	https://doi.org/10.1093/nar/gkr483	1103	Identifying more informative results
26	REFP-0026	2007	DAVID	Huang et al.	DAVID Bioinformatics Resources: expanded annotation database and novel algorithms to better extract biology from large gene lists	https://doi.org/10.1093/nar/gkm415	1101	-
27	REFP-0025	2009	SSGSEA	Barbie et al.	Systematic RNA interference reveals that oncogenic KRAS-driven cancers require TBK1	https://doi.org/10.1038/nature08460	1093	-
28	REFP-0024	2002	GenMAPP	Dahlquist et al.	GenMAPP, a new tool for viewing and analyzing microarray data on biological pathways	https://doi.org/10.1038/ng0502-19	1086	-
29	REFP-0030	2005	KOBAS	Mao et al.	Automated genome annotation and pathway identification using the KEGG Orthology (KO) as a controlled vocabulary	https://doi.org/10.1093/bioinformatics/bti430	1027	-
30	REFP-0027	2003	MAPPFinder	Doniger et al.	MAPPFinder: using Gene Ontology and GenMAPP to create a global gene-expression profile from microarray data	https://doi.org/10.1186/gb-2003-4-1-r7	1026	-
31	REFP-0028	2004	globaltest	Goeman et al.	A global test for groups of genes: testing association with a clinical outcome	https://doi.org/10.1093/bioinformatics/btg382	1010	Consistency with biological knowledge
32	REFP-0031	2010	Enrichment map	Merico et al.	Enrichment map: a network-based method for gene-set enrichment visualization and interpretation	https://doi.org/10.1371/journal.pone.0013984	925	-
33	REFP-0032	2007	Pathway-Express / Onto-Tools	Draghici et al.	A systems biology approach for pathway level analysis	https://doi.org/10.1101/gr.6202607	854
34	REFP-0034	2007	GSA	Efron et al.	On testing the significance of sets of genes	https://doi.org/10.1214/07-AOAS101	821	Simulation -p-values
35	REFP-0035	2005	sigPathways	Tian et al.	Discovering statistically significant pathways in expression profiling studies	https://doi.org/10.1073/pnas.0506577102	689	-
36	REFP-0037	2008	SPIA	Tarca et al.	A novel signaling pathway impact analysis	https://doi.org/10.1093/bioinformatics/btn577	678	Consistency with biological knowledge
37	REFP-0036	2005	PAGE	Kim et al.	PAGE: parametric analysis of gene set enrichment	https://doi.org/10.1186/1471-2105-6-144	669	P-value comparison to other tool,Detection of minimally changed gene sets
38	REFP-0039	2006	STEM	Ernst et al.	STEM: a tool for the analysis of short time series gene expression data	https://doi.org/10.1186/1471-2105-7-191	665	-
39	REFP-0038	2003	Onto-Express	Draghici et al.	Global functional profiling of gene expression	https://doi.org/10.1016/S0888-7543(02)00021-6	661	-
40	REFP-0040	2007	GSEA-P	Subramanian et al.	GSEA-P: a desktop application for Gene Set Enrichment Analysis	https://doi.org/10.1093/bioinformatics/btm369	628	-
41	REFP-0041	2008	GOEAST	Zheng et al.	GOEAST: a web-based software toolkit for Gene Ontology enrichment analysis	https://doi.org/10.1093/nar/gkn276	595	-
42	REFP-0049	2013	GSVA	Hanzelmann et al.	GSVA: gene set variation analysis for microarray and RNA-seq data	https://doi.org/10.1186/1471-2105-14-7	567	Simulation -statistical power,classification accuracy,survival analysis
43	REFP-0042	2010	PARADIGM	Vaske et al.	Inference of patient-specific pathway activities from multi-dimensional cancer genomics data using PARADIGM	https://doi.org/10.1093/bioinformatics/btq182	560	Simulation -prioritization
44	REFP-0043	2007	g:Profiler	Reimand et al.	g: Profiler—a web-based toolset for functional profiling of gene lists from large-scale experiments	https://doi.org/10.1093/nar/gkm226	556	-
45	REFP-0048	2009	GAGE	Luo et al.	GAGE: generally applicable gene set enrichment for pathway analysis	https://doi.org/10.1186/1471-2105-10-161	537	Consistency between similar samples,P-value comparison to other tool,Consistency with biological knowledge,Simulation -p-values
46	REFP-0045	2007	GENECODIS	Carmona et al.	GENECODIS: a web-based tool for finding significant concurrent annotations in gene lists	https://doi.org/10.1186/gb-2007-8-1-r3	516	-
47	REFP-0044	2003	FuncAssociate	Berriz et al.	Characterizing gene sets with FuncAssociate	https://doi.org/10.1093/bioinformatics/btg363	511	-
48	REFP-0046	2002	Onto-Express	Khatri et al.	Profiling gene expression using onto-express	https://doi.org/10.1006/geno.2002.6698	507	Consistency with biological knowledge
49	REFP-0047	2004	GOTM	Zhang et al.	GOTree Machine (GOTM): a web-based platform for interpreting sets of interesting genes using Gene Ontology hierarchies	https://doi.org/10.1186/1471-2105-5-16	495	-
50	REFP-0051	2012	GENECODIS	Tabas et al.	GeneCodis3: a non-redundant and modular enrichment analysis tool for functional genomics	https://doi.org/10.1093/nar/gks402	455	-
51	REFP-0050	2008	Ontologizer	Bauer et al.	Ontologizer 2.0—a multifunctional tool for GO term enrichment analysis and data exploration	https://doi.org/10.1093/bioinformatics/btn250	442	-
52	REFP-0052	2002	FunSpec	Robinson et al.	FunSpec: a web-based cluster interpreter for yeast	https://doi.org/10.1186/1471-2105-3-35	436	-
53	REFP-0054	2008	PAC	Lee et al.	Inferring pathway activity toward precise disease classification	https://doi.org/10.1371/journal.pcbi.1000217	412	Discriminative power,Classification accuracy
54	REFP-0053	2004	GOToolBox	Martin et al.	GOToolBox: functional analysis of gene datasets based on Gene Ontology	https://doi.org/10.1186/gb-2004-5-12-r101	412	-
55	REFP-0055	2003	Onto-express / Onto-tools	Draghici et al.	Onto-tools, the toolkit of the modern biologist: onto-express, onto-compare, onto-design and onto-translate	https://doi.org/10.1093/nar/gkg624	408	-
56	REFP-0058	2015	FunRich	Pathan et al.	FunRich: An open access standalone functional enrichment and interaction network analysis tool	https://doi.org/10.1002/pmic.201400515	391	-
57	REFP-0056	2009	GENECODIS	Nogales et al.	GeneCodis: interpreting gene lists through enrichment analysis and integration of diverse biological information	https://doi.org/10.1093/nar/gkp416	385	-
58	REFP-0057	2005	SAFE	Barry et al.	Significance analysis of functional categories in gene expression studies: a structured permutation approach	https://doi.org/10.1093/bioinformatics/bti260	360	-
59	REFP-0059	2001	Rank comparison	Virtaneva et al.	Expression profiling reveals fundamental biological differences in acute myeloid leukemia with isolated trisomy 8 and normal cytogenetics	https://doi.org/10.1073/pnas.98.3.1124	341	-
60	REFP-0060	2003	GeneMerge	Castillo et al.	GeneMerge—post-genomic analysis, data mining, and hypothesis testing	https://doi.org/10.1093/bioinformatics/btg114	333	-
61	REFP-0350	2015	MAST	Finak et al.	MAST: a flexible statistical framework for assessing transcriptional changes and characterizing heterogeneity in single-cell RNA sequencing data	https://doi.org/10.1186/s13059-015-0844-5	328	Consistency with biological knowledge
62	REFP-0063	2006	KOBAS	Wu et al.	KOBAS server: a web-based platform for automated annotation and pathway identification	https://doi.org/10.1093/nar/gkl167	327	-
63	REFP-0061	2006	GATHER	Chang et al.	GATHER: a systems approach to interpreting genomic signatures	https://doi.org/10.1093/bioinformatics/btl483	325	Consistency between similar samples,Simulation -precision,recall
64	REFP-0062	2006	BABELOMICS	Al-Shahrour et al.	BABELOMICS: a systems biology perspective in the functional annotation of genome-scale experiments	https://doi.org/10.1093/nar/gkl172	305	-
65	REFP-0069	2013	piano	Varemo et al.	Enriching the gene set analysis of genome-wide data by incorporating directionality of gene expression and combining statistical hypotheses and methods	https://doi.org/10.1093/nar/gkt111	300	-
66	REFP-0064	2005	GoMiner	Zeeberg et al.	High-throughput GoMiner, an ‘industrial-strength’ integrative gene ontology tool for interpretation of multiple-microarray experiments, with application to studies of Common Variable Immune Deficiency (CVID)	https://doi.org/10.1186/1471-2105-6-168	299	-
67	REFP-0065	2005	BABELOMICS	Al-Shahrour et al.	BABELOMICS: a suite of web tools for functional annotation and analysis of groups of genes in high-throughput experiments	https://doi.org/10.1093/nar/gki456	291	-
68	REFP-0066	2007	GenMAPP	Salomonis et al.	GenMAPP 2: new features and resources for pathway analysis	https://doi.org/10.1186/1471-2105-8-217	290	-
69	REFP-0067	2007	FatiGO	Al-Shahrour et al.	FatiGO+: a functional profiling tool for genomic data. Integration of functional annotation, regulatory motifs and interaction data with microarray experiments	https://doi.org/10.1093/nar/gkm260	282	-
70	REFP-0068	2005	ErmineJ	Lee et al.	ErmineJ: tool for functional analysis of gene expression data sets	https://doi.org/10.1186/1471-2105-6-269	281	-
71	REFP-0071	2010	ROAST	Wu et al.	ROAST: rotation gene set tests for complex microarray experiments	https://doi.org/10.1093/bioinformatics/btq401	277	Simulation,Discriminative power
72	REFP-0072	2012	Camera	Wu et al.	Camera: a competitive gene set test accounting for inter-gene correlation	https://doi.org/10.1093/nar/gks461	275	Simulation -Statistical power
73	REFP-0070	2006	PageMan	Usadel et al.	PageMan: an interactive ontology tool to generate, display, and annotate overview graphs for profiling experiments	https://doi.org/10.1186/1471-2105-7-535	274	-
74	REFP-0081	2017	agriGO	Tian et al.	agriGO v2.0: a GO analysis toolkit for the agricultural community, 2017 update	https://doi.org/10.1093/nar/gkx382	261	-
75	REFP-0075	2005	PLAGE	Tomfohr et al.	Pathway level analysis of gene expression using singular value decomposition	https://doi.org/10.1186/1471-2105-6-225	249	Consistency with biological knowledge
76	REFP-0073	2006	GSEA	Jiang et al.	Extensions to gene set enrichment	https://doi.org/10.1093/bioinformatics/btl599	242	-
77	REFP-0076	2009	FuncAssociate	Berriz et al.	Next generation software for functional trend analysis	https://doi.org/10.1093/bioinformatics/btp498	234	-
78	REFP-0074	2005	T-profiler	Boorsma et al.	T-profiler: scoring the activity of predefined groups of genes using gene expression data	https://doi.org/10.1093/nar/gki484	229	-
79	REFP-0091	2017	WebGestalt	Wang et al.	WebGestalt 2017: a more comprehensive, powerful, flexible and interactive gene set enrichment analysis toolkit	https://doi.org/10.1093/nar/gkx356	225	-
80	REFP-0078	2012	EnrichNet	Glaab et al.	EnrichNet: network-based gene set enrichment analysis	https://doi.org/10.1093/bioinformatics/bts389	217	Intersection of tools used as gold standard
81	REFP-0108	2005	GOSSIP	Bluthgen et al.	Biological profiling of gene groups utilizing Gene Ontology	https://doi.org/10.11234/gi1990.16.106	213	-
82	REFP-0077	2006	-	Pang et al.	Pathway analysis using random forests classification and regression	https://doi.org/10.1093/bioinformatics/btl344	212	Consistency with biological knowledge, number of predictions
83	REFP-0079	2007	GOSim	Frohlich et al.	GOSim–an R-package for computation of information theoretic GO similarities between terms and gene products	https://doi.org/10.1186/1471-2105-8-166	197	-
84	REFP-0080	2004	Onto-express / Onto-tools	Khatri et al.	Onto-Tools: an ensemble of web-accessible, ontology-based tools for the functional design and interpretation of high-throughput gene expression experiments	https://doi.org/10.1093/nar/gkh409	187	-
85	REFP-0085	2013	Pathifier	Drier et al.	Pathway-based personalized analysis of cancer	https://doi.org/10.1073/pnas.1219651110	183	Finding deregulation on pathways that are known to have oncogenic mutations,Consistency between databases,Consistency with biological knowledge
86	REFP-0082	2010	TANGO	Ulitsky et al.	Expander: from expression microarrays to networks and functions	https://doi.org/10.1038/nprot.2009.230	180	-
87	REFP-0086	2010	ToppCluster	Kaimal et al.	ToppCluster: a multiple gene list feature analyzer for comparative enrichment clustering and network-based dissection of biological systems	https://doi.org/10.1093/nar/gkq418	179	Consistency with biological knowledge
88	REFP-0083	2004	iGA	Breitling et al.	Iterative Group Analysis (iGA): a simple tool to enhance sensitivity and facilitate interpretation of microarray experiments	https://doi.org/10.1186/1471-2105-5-34	174	Semi-blind (one member collects samples, other applies software to guess tissue and condition)
89	REFP-0084	2010	WebGestalt	Duncan et al.	WebGestalt2: an updated and expanded version of the Web-based Gene Set Analysis Toolkit	https://doi.org/10.1186/1471-2105-11-S4-P10	165	-
90	REFP-0087	2008	GOHyperGAll	Horan et al.	Annotating genes of known and unknown function by large-scale coexpression analysis	https://doi.org/10.1104/pp.108.117366	162	-
91	REFP-0088	2006	Hotelling's T2	Kong et al.	A multivariate approach for integrating genome-wide expression data and biological knowledge	https://doi.org/10.1093/bioinformatics/btl401	162	Statistical power
92	REFP-0090	2005	ANCOVA Global Test	Mansmann et al.	Testing differential gene expression in functional groups	https://doi.org/10.1055/s-0038-1633992	154	Simulations -Statistical power
93	REFP-0093	2007	GlobalANCOVA	Hummel et al.	GlobalANCOVA: exploration and assessment of gene group effects	https://doi.org/10.1093/bioinformatics/btm531	153	-
94	REFP-0095	2009	z-test and chi-sq-test	Irizarry et al.	Gene set enrichment analysis made simple	https://doi.org/10.1177/0962280209351908	152	Statistical power,Consistency between samples
95	REFP-0092	2008	LRpath	Sartor et al.	LRpath: a logistic regression approach for identifying enriched biological groups in gene expression data	https://doi.org/10.1093/bioinformatics/btn592	151	Reproducibility between samples,Simulations of datasets with known enrichment results
96	REFP-0105	2014	DOSE	Yu et al.	DOSE: an R/Bioconductor package for disease ontology semantic and enrichment analysis	https://doi.org/10.1093/bioinformatics/btu684	149	-
97	REFP-0096	2004	ScorePAGE	Rahnenfuhrer et al.	Calculating the statistical significance of changes in pathway activity from gene expression data	https://doi.org/10.2202/1544-6115.1055	148	Statistical power,Consistency between samples
98	REFP-0094	2010	MGSA	Bauer et al.	GOing Bayesian: model-based gene set analysis of genome-scale data	https://doi.org/10.1093/nar/gkq045	147	Precision of simulations,Consistency with biological knowledge
99	REFP-0089	2007	FatiScan	Al-Shahrour et al.	From genes to functional classes in the study of biological systems	https://doi.org/10.1186/1471-2105-8-114	146	Comparison between tools,statistical power
100	REFP-0097	2000	-	Zien et al.	Analysis of Gene Expression Data with Pathway Scores	https://www.aaai.org/Papers/ISMB/2000/ISMB00-041.pdf	142	-
101	REFP-0099	2007	EasyGO	Zhou et al.	EasyGO: Gene Ontology-based annotation and functional enrichment analysis tool for agronomical species	https://doi.org/10.1186/1471-2164-8-246	139	Consistency with biological knowledge
102	REFP-0100	2004	GoSurfer	Zhong et al.	GoSurfer	https://doi.org/10.2165/00822942-200403040-00009	138	-
103	REFP-0101	2013	PlantGSEA	Yi et al.	PlantGSEA: a gene set enrichment analysis toolkit for plant community	https://doi.org/10.1093/nar/gkt281	137	-
104	REFP-0103	2009	SubpathwayMiner	Li et al.	SubpathwayMiner: a software package for flexible identification of pathways	https://doi.org/10.1093/nar/gkp667	137	-
105	REFP-0098	2004	Pathway Miner	Pandey et al.	Pathway Miner: extracting gene association networks from molecular pathways for predicting the biological significance of gene expression microarray	https://doi.org/10.1093/bioinformatics/bth215	137	-
106	REFP-0104	2008	PCN	Li et al.	A global pathway crosstalk network	https://doi.org/10.1093/bioinformatics/btn200	130	-
107	REFP-0102	2002	Pathway processor	Grosu et al.	Pathway processor: a tool for integrating whole-genome expression results into metabolic networks	https://doi.org/10.1101/gr.226602	130	-
108	REFP-0106	2007	-	Efroni et al.	Identification of Key Processes Underlying Cancer Phenotypes Using Biologic Pathway Analysis	https://doi.org/10.1371/journal.pone.0000425	127	Consistency with biological knowledge
109	REFP-0107	2009	GSCA	Choi et al.	Statistical methods for gene set co-expression analysis	https://doi.org/10.1093/bioinformatics/btp502	120	Consistency with biological knowledge
110	REFP-0111	2012	MetaOmics / MetaPath	Wang et al.	An R package suite for microarray meta-analysis in quality control, differentially expressed gene analysis and pathway enrichment detection	https://doi.org/10.1093/bioinformatics/bts485	119	-
111	REFP-0109	2004	Ontologizer	Robinson et al.	Ontologizing gene-expression microarray data: characterizing clusters with Gene Ontology	https://doi.org/10.1093/bioinformatics/bth040	111	-
112	REFP-0110	2006	GeneTools	Beisvag et al.	GeneTools–application for functional annotation and statistical hypothesis testing	https://doi.org/10.1186/1471-2105-7-470	109	-
113	REFP-0112	2004	GFINDer	Masseroli et al.	GFINDer: Genome Function INtegrated Discoverer through dynamic annotation, statistical analysis, and mining	https://doi.org/10.1093/nar/gkh432	99	-
114	REFP-0114	2009	MANOVA test	Tsai et al.	Multivariate analysis of variance test for gene set analysis	https://doi.org/10.1093/bioinformatics/btp098	97	Simulation -Power, Consistency with biological knowledge
115	REFP-0116	2008	MRGSE	Michaud et al.	Integrative analysis of RUNX1 downstream pathways and target genes	https://doi.org/10.1186/1471-2164-9-363	97	Experimental confirmation of predictions
116	REFP-0159	2016	fgsea	Sergushichev et al.	An algorithm for fast preranked gene set enrichment analysis using cumulative statistic calculation	Preprint: https://doi.org/10.1101/060012	95	Speed
117	REFP-0113	2004	GO Categorizer	Joslyn et al.	The gene ontology categorizer	https://doi.org/10.1093/bioinformatics/bth921	95	Consistency with biological knowledge
118	REFP-0117	2012	DIA	Bionaz et al.	Old and New Stories: Revelations from Functional Analysis of the Bovine Mammary Transcriptome during the Lactation Cycle	https://doi.org/10.1371/journal.pone.0033268	94	-
119	REFP-0119	2009	NetGSA	Shojaie et al.	Analysis of gene sets based on the underlying regulatory network	https://doi.org/10.1089/cmb.2008.0081	94	Statistical power and sensitivity compared to GSEA
120	REFP-0115	2011	NOA	Wang et al.	NOA: a novel Network Ontology Analysis method	https://doi.org/10.1093/nar/gkr251	91	Consistency with biological knowledge, specificity of functional annotation
121	REFP-0118	2004	Catmap	Breslin et al.	Comparing functional annotation analyses with Catmap	https://doi.org/10.1186/1471-2105-5-193	91	Size of p-values
122	REFP-0120	2004	ArrayXPath	Chung et al.	ArrayXPath: mapping and visualizing microarray gene-expression data with integrated biological pathway resources using Scalable Vector Graphics	https://doi.org/10.1093/nar/gkh476	86	-
123	REFP-0121	2012	NEA	Alexeyenko et al.	Network enrichment analysis: extension of gene-set enrichment analysis to gene networks	https://doi.org/10.1186/1471-2105-13-226	85	Consistency with biological knowledge, size of FDR
124	REFP-0122	2012	clipper	Martini et al.	Along signal paths: an empirical gene set approach exploiting pathway topology	https://doi.org/10.1093/nar/gks866	83	Consistency with biological knowledge
125	REFP-0130	2012	PADOG	Tarca et al.	Down-weighting overlapping genes improves gene set analysis	https://doi.org/10.1186/1471-2105-13-136	81	Sensitivity, specificity, and prioritization using experimental gold standard, simulated data to test effects of overlaps
126	REFP-0123	2006	ASSESS	Edelman et al.	Analysis of sample set enrichment scores: assaying the enrichment of sets of genes for individual samples in genome-wide expression profiles	https://doi.org/10.1093/bioinformatics/btl231	81	Classification accuracy
127	REFP-0125	2004	-	Damian et al.	Statistical concerns about the GSEA procedure	https://doi.org/10.1038/ng0704-663a	80	-
128	REFP-0137	2013	DAVID	Fresno et al.	RDAVIDWebService: a versatile R interface to DAVID	https://doi.org/10.1093/bioinformatics/btt487	79	-
129	REFP-0126	2004	CLENCH	Shah et al.	CLENCH: a program for calculating Cluster ENriCHment using the Gene Ontology	https://doi.org/10.1093/bioinformatics/bth056	78	-
130	REFP-0129	2014	Characteristic Direction Enrichment Analysis	Clark et al.	The characteristic direction: a geometrical approach to identify differentially expressed genes	https://doi.org/10.1186/1471-2105-15-79	77	Consistency with hallmarks of cancer's GO-terms, amount of significant terms
131	REFP-0124	2012	DIA	Bionaz et al.	A Novel Dynamic Impact Approach (DIA) for Functional Analysis of Time-Course Omics Studies: Validation Using the Bovine Mammary Transcriptome	https://doi.org/10.1371/journal.pone.0032455	77	Consistency with biological knowledge and tissue specificity
132	REFP-0131	2010	ErmineJ	Gillis et al.	Gene function analysis in complex data sets using ErmineJ	https://doi.org/10.1038/nprot.2010.78	76	-
133	REFP-0127	2011	FungiFun	Priebe et al.	FungiFun: a web-based application for functional categorization of fungal genes and proteins	https://doi.org/10.1016/j.fgb.2010.11.001	74	-
134	REFP-0128	2006	Gostat	Beissbarth et al.	Interpreting Experimental Results Using Gene Ontologies	https://doi.org/10.1016/S0076-6879(06)11018-6	74	-
135	REFP-0136	2010	MAPE_I	Shen et al.	Meta-analysis for pathway enrichment analysis when combining multiple genomic studies	https://doi.org/10.1093/bioinformatics/btq148	73	Number of detected pathways, consistency with biological knowledge
136	REFP-0142	2013	QuSAGE	Yaari et al.	Quantitative set analysis for gene expression: a method to quantify gene set differential expression including gene-gene correlations	https://doi.org/10.1093/nar/gkt660	71	Number of detected pathways, consistency with biological knowledge
137	REFP-0133	2006	GOLEM	Sealfon et al.	GOLEM: an interactive graph-based gene-ontology navigation and analysis tool	https://doi.org/10.1186/1471-2105-7-443	70	-
138	REFP-0141	2013	-	Donato et al.	Analysis and correction of crosstalk effects in pathway analysis	https://doi.org/10.1101/gr.153551.112	69	Consistency with biological knowledge
139	REFP-0135	2010	PWEA	Hung et al.	Identification of functional modules that correlate with phenotypic difference: the influence of network topology	https://doi.org/10.1186/gb-2010-11-2-r23	69	Number of detected pathways, consistency with biological knowledge
140	REFP-0156	2009	topGO	Alexa et al.	Gene set enrichment analysis with topGO	https://doi.org/10.18129/B9.bioc.topGO	69	-
141	REFP-0132	2008	ProfCom	Antonov et al.	ProfCom: a web tool for profiling the complex functionality of gene groups identified from high-throughput data	https://doi.org/10.1093/nar/gkn239	69	-
142	REFP-0149	2016	GeneAnalytics	Fuchs et al.	GeneAnalytics: An Integrative Gene Set Analysis Tool for Next Generation Sequencing, RNAseq and Microarray Data	https://doi.org/10.1089/omi.2015.0168	68	-
143	REFP-0134	2014	Oncofinder	Buzdin et al.	Oncofinder, a new method for the analysis of intracellular signaling pathway activation using transcriptomic data	https://doi.org/10.3389/fgene.2014.00055	68	-
144	REFP-0138	2011	AFAT	Lopez et al.	Algal Functional Annotation Tool: a web-based analysis suite to functionally interpret large gene lists using integrated annotation and expression data	https://doi.org/10.1186/1471-2105-12-282	68	-
145	REFP-0139	2009	dCoxS	Cho et al.	Identifying set-wise differential co-expression in gene expression microarray data	https://doi.org/10.1186/1471-2105-10-109	68	Consistency with biological knowledge
146	REFP-0143	2014	iPAS	Ahn et al.	Personalized identification of altered pathways in cancer using accumulated normal tissue data	https://doi.org/10.1093/bioinformatics/btu449	67	Number of detected pathways, consistency with biological knowledge
147	REFP-0144	2010	TopoGSA	Glaab et al.	TopoGSA: network topological gene set analysis	https://doi.org/10.1093/bioinformatics/btq131	65	-
148	REFP-0140	2003	PathMAPA	Pan et al.	PathMAPA: a tool for displaying gene expression and performing statistical tests on metabolic pathways at multiple levels for Arabidopsis	https://doi.org/10.1186/1471-2105-4-56	65	-
149	REFP-0146	2003	-	Vert et al.	Extracting active pathways from gene expression data	https://doi.org/10.1093/bioinformatics/btg1084	64	Consistency with biological knowledge
150	REFP-0145	2006	GOFFA	Sun et al.	GOFFA: gene ontology for functional analysis–a FDA gene ontology tool for analysis of genomic and proteomic data	https://doi.org/10.1186/1471-2105-7-S2-S23	62	-
151	REFP-0147	2004	GO-Mapper	Smid et al.	GO-Mapper: functional analysis of gene expression data using the expression level as a score to evaluate Gene Ontology terms	https://doi.org/10.1093/bioinformatics/bth293	62	Consistency with biological knowledge
152	REFP-0153	2010	NetGSA	Shojaie et al.	Network enrichment analysis in complex experiments	https://doi.org/10.2202/1544-6115.1483	60	Simulation -Statistical power
153	REFP-0148	2004	GOAL	Volinia et al.	GOAL: automated Gene Ontology analysis of expression profiles	https://doi.org/10.1093/nar/gkh443	60	-

## Sheet: 7-Comparison GSEA
Gene Set Analysis Reference Database
Created: Antonio Mora (15.12.2017)
Last update: Antonio Mora (03.09.2019)
	ID	Year	Tool name	First author	Title	doi	Citations	Comparison to GSEA	Notes
1	REFP-0001	2005	GSEA	Subramanian et al.	Gene set enrichment analysis: a knowledge-based approach for interpreting genome-wide expression profiles	https://doi.org/10.1073/pnas.0506580102	17877	-
2	REFP-0002	2003	DAVID	Dennis et al.	DAVID: Database for Annotation, Visualization, and Integrated Discovery	https://doi.org/10.1186/gb-2003-4-9-r60	7500	-
3	REFP-0003	2003	GSEA	Mootha et al.	PGC-1 alpha-responsive genes involved in oxidative phosphorylation are coordinately downregulated in human diabetes	https://doi.org/10.1038/ng1180	5277	-
4	REFP-0004	2005	BiNGO	Maere et al.	BiNGO: a Cytoscape plugin to assess overrepresentation of gene ontology categories in biological networks	https://doi.org/10.1093/bioinformatics/bti551	3000	-
5	REFP-0005	1999	ORA	Tavazoie et al.	Systematic determination of genetic network architecture	https://doi.org/10.1038/10343	2883	-
6	REFP-0008	2010	GOseq	Young et al.	Gene ontology analysis for RNA-seq: accounting for selection bias	https://doi.org/10.1186/gb-2010-11-2-r14	2107	-
7	REFP-0006	2003	EASE	Hosack et al.	Identifying biological themes within lists of genes with EASE	https://doi.org/10.1186/gb-2003-4-10-r70	2015	-
8	REFP-0010	2009	ClueGO	Bindea et al.	ClueGO: a Cytoscape plug-in to decipher functionally grouped gene ontology and pathway annotation networks	https://doi.org/10.1093/bioinformatics/btp101	2008	-
9	REFP-0007	2006	WEGO	Ye et al.	WEGO: a web tool for plotting GO annotations	https://doi.org/10.1093/nar/gkl031	1988	-
10	REFP-0009	2009	GOrilla	Eden et al.	GOrilla: a tool for discovery and visualization of enriched GO terms in ranked gene lists	https://doi.org/10.1186/1471-2105-10-48	1958	-
11	REFP-0011	2010	agriGO	Du et al.	agriGO: a GO analysis toolkit for the agricultural community	https://doi.org/10.1093/nar/gkq310	1753	-
12	REFP-0018	2012	clusterProfiler	Yu et al.	clusterProfiler: an R Package for Comparing Biological Themes Among Gene Clusters	https://doi.org/10.1089/omi.2011.0118	1519	-
13	REFP-0012	2004	GO::TermFinder	Boyle et al.	GO:: TermFinder—open source software for accessing Gene Ontology information and finding significantly enriched Gene Ontology terms associated with a list of	https://doi.org/10.1093/bioinformatics/bth456	1509	-
14	REFP-0014	2006	GOstats	Falcon et al.	Using GOstats to test gene lists for GO term association	https://doi.org/10.1093/bioinformatics/btl567	1466	-
15	REFP-0013	2005	WebGestalt	Zhang et al.	WebGestalt: an integrated system for exploring gene sets in various biological contexts	https://doi.org/10.1093/nar/gki475	1453	-
16	REFP-0015	2003	GoMiner	Zeeberg et al.	GoMiner: a resource for biological interpretation of genomic and proteomic data	https://doi.org/10.1186/gb-2003-4-4-r28	1344	-
17	REFP-0020	2013	Enrichr	Chen et al.	Enrichr: interactive and collaborative HTML5 gene list enrichment analysis tool	https://doi.org/10.1186/1471-2105-14-128	1328	-
18	REFP-0016	2004	GOstat	Beissbarth et al.	GOstat: find statistically overrepresented Gene Ontologies within a group of genes	https://doi.org/10.1093/bioinformatics/bth088	1298	-
19	REFP-0019	2009	ToppGene	Chen et al.	ToppGene Suite for gene list enrichment analysis and candidate gene prioritization	https://doi.org/10.1093/nar/gkp427	1253	-
20	REFP-0017	2004	FatiGO	Al-Shahrour et al.	FatiGO: a web tool for finding significant associations of Gene Ontology terms with groups of genes	https://doi.org/10.1093/bioinformatics/btg455	1211	-
21	REFP-0022	2007	DAVID	Huang et al.	The DAVID Gene Functional Classification Tool: a novel biological module-centric algorithm to functionally analyze large gene lists	https://doi.org/10.1186/gb-2007-8-9-r183	1199	-
22	REFP-0021	2006	topGO	Alexa et al.	Improved scoring of functional groups from gene expression data by decorrelating GO graph structure	https://doi.org/10.1093/bioinformatics/btl140	1195	-
23	REFP-0023	2013	WebGestalt	Wang et al.	WEB-based gene set analysis toolkit (WebGestalt): update 2013	https://doi.org/10.1093/nar/gkt439	1169	-
24	REFP-0033	2016	Enrichr	Kuleshov et al.	Enrichr: a comprehensive gene set enrichment analysis web server 2016 update	https://doi.org/10.1093/nar/gkw377	1135	-
25	REFP-0029	2011	KOBAS	Xie et al.	KOBAS 2.0: a web server for annotation and identification of enriched pathways and diseases	https://doi.org/10.1093/nar/gkr483	1103	-
26	REFP-0026	2007	DAVID	Huang et al.	DAVID Bioinformatics Resources: expanded annotation database and novel algorithms to better extract biology from large gene lists	https://doi.org/10.1093/nar/gkm415	1101	-
27	REFP-0025	2009	SSGSEA	Barbie et al.	Systematic RNA interference reveals that oncogenic KRAS-driven cancers require TBK1	https://doi.org/10.1038/nature08460	1093	PART OF METHOD
28	REFP-0024	2002	GenMAPP	Dahlquist et al.	GenMAPP, a new tool for viewing and analyzing microarray data on biological pathways	https://doi.org/10.1038/ng0502-19	1086	-
29	REFP-0030	2005	KOBAS	Mao et al.	Automated genome annotation and pathway identification using the KEGG Orthology (KO) as a controlled vocabulary	https://doi.org/10.1093/bioinformatics/bti430	1027	-
30	REFP-0027	2003	MAPPFinder	Doniger et al.	MAPPFinder: using Gene Ontology and GenMAPP to create a global gene-expression profile from microarray data	https://doi.org/10.1186/gb-2003-4-1-r7	1026	-
31	REFP-0028	2004	globaltest	Goeman et al.	A global test for groups of genes: testing association with a clinical outcome	https://doi.org/10.1093/bioinformatics/btg382	1010	-
32	REFP-0031	2010	Enrichment map	Merico et al.	Enrichment map: a network-based method for gene-set enrichment visualization and interpretation	https://doi.org/10.1371/journal.pone.0013984	925	PART OF METHOD
33	REFP-0032	2007	Pathway-Express / Onto-Tools	Draghici et al.	A systems biology approach for pathway level analysis	https://doi.org/10.1101/gr.6202607	854	COMPARED
34	REFP-0034	2007	GSA	Efron et al.	On testing the significance of sets of genes	https://doi.org/10.1214/07-AOAS101	821	PART OF METHOD
35	REFP-0035	2005	sigPathways	Tian et al.	Discovering statistically significant pathways in expression profiling studies	https://doi.org/10.1073/pnas.0506577102	689	PART OF METHOD
36	REFP-0037	2008	SPIA	Tarca et al.	A novel signaling pathway impact analysis	https://doi.org/10.1093/bioinformatics/btn577	678	COMPARED
37	REFP-0036	2005	PAGE	Kim et al.	PAGE: parametric analysis of gene set enrichment	https://doi.org/10.1186/1471-2105-6-144	669	PART OF METHOD
38	REFP-0039	2006	STEM	Ernst et al.	STEM: a tool for the analysis of short time series gene expression data	https://doi.org/10.1186/1471-2105-7-191	665	-
39	REFP-0038	2003	Onto-Express	Draghici et al.	Global functional profiling of gene expression	https://doi.org/10.1016/S0888-7543(02)00021-6	661	-
40	REFP-0040	2007	GSEA-P	Subramanian et al.	GSEA-P: a desktop application for Gene Set Enrichment Analysis	https://doi.org/10.1093/bioinformatics/btm369	628	-
41	REFP-0041	2008	GOEAST	Zheng et al.	GOEAST: a web-based software toolkit for Gene Ontology enrichment analysis	https://doi.org/10.1093/nar/gkn276	595	-
42	REFP-0049	2013	GSVA	Hanzelmann et al.	GSVA: gene set variation analysis for microarray and RNA-seq data	https://doi.org/10.1186/1471-2105-14-7	567	PART OF METHOD
43	REFP-0042	2010	PARADIGM	Vaske et al.	Inference of patient-specific pathway activities from multi-dimensional cancer genomics data using PARADIGM	https://doi.org/10.1093/bioinformatics/btq182	560	-
44	REFP-0043	2007	g:Profiler	Reimand et al.	g: Profiler—a web-based toolset for functional profiling of gene lists from large-scale experiments	https://doi.org/10.1093/nar/gkm226	556	-
45	REFP-0048	2009	GAGE	Luo et al.	GAGE: generally applicable gene set enrichment for pathway analysis	https://doi.org/10.1186/1471-2105-10-161	537	COMPARED
46	REFP-0045	2007	GENECODIS	Carmona et al.	GENECODIS: a web-based tool for finding significant concurrent annotations in gene lists	https://doi.org/10.1186/gb-2007-8-1-r3	516	-
47	REFP-0044	2003	FuncAssociate	Berriz et al.	Characterizing gene sets with FuncAssociate	https://doi.org/10.1093/bioinformatics/btg363	511	-
48	REFP-0046	2002	Onto-Express	Khatri et al.	Profiling gene expression using onto-express	https://doi.org/10.1006/geno.2002.6698	507	-
49	REFP-0047	2004	GOTM	Zhang et al.	GOTree Machine (GOTM): a web-based platform for interpreting sets of interesting genes using Gene Ontology hierarchies	https://doi.org/10.1186/1471-2105-5-16	495	-
50	REFP-0051	2012	GENECODIS	Tabas et al.	GeneCodis3: a non-redundant and modular enrichment analysis tool for functional genomics	https://doi.org/10.1093/nar/gks402	455	-
51	REFP-0050	2008	Ontologizer	Bauer et al.	Ontologizer 2.0—a multifunctional tool for GO term enrichment analysis and data exploration	https://doi.org/10.1093/bioinformatics/btn250	442	-
52	REFP-0052	2002	FunSpec	Robinson et al.	FunSpec: a web-based cluster interpreter for yeast	https://doi.org/10.1186/1471-2105-3-35	436	-
53	REFP-0054	2008	PAC	Lee et al.	Inferring pathway activity toward precise disease classification	https://doi.org/10.1371/journal.pcbi.1000217	412	-
54	REFP-0053	2004	GOToolBox	Martin et al.	GOToolBox: functional analysis of gene datasets based on Gene Ontology	https://doi.org/10.1186/gb-2004-5-12-r101	412	-
55	REFP-0055	2003	Onto-express / Onto-tools	Draghici et al.	Onto-tools, the toolkit of the modern biologist: onto-express, onto-compare, onto-design and onto-translate	https://doi.org/10.1093/nar/gkg624	408	-
56	REFP-0058	2015	FunRich	Pathan et al.	FunRich: An open access standalone functional enrichment and interaction network analysis tool	https://doi.org/10.1002/pmic.201400515	391	-
57	REFP-0056	2009	GENECODIS	Nogales et al.	GeneCodis: interpreting gene lists through enrichment analysis and integration of diverse biological information	https://doi.org/10.1093/nar/gkp416	385	-
58	REFP-0057	2005	SAFE	Barry et al.	Significance analysis of functional categories in gene expression studies: a structured permutation approach	https://doi.org/10.1093/bioinformatics/bti260	360	-
59	REFP-0059	2001	Rank comparison	Virtaneva et al.	Expression profiling reveals fundamental biological differences in acute myeloid leukemia with isolated trisomy 8 and normal cytogenetics	https://doi.org/10.1073/pnas.98.3.1124	341	-
60	REFP-0060	2003	GeneMerge	Castillo et al.	GeneMerge—post-genomic analysis, data mining, and hypothesis testing	https://doi.org/10.1093/bioinformatics/btg114	333	-
61	REFP-0350	2015	MAST	Finak et al.	MAST: a flexible statistical framework for assessing transcriptional changes and characterizing heterogeneity in single-cell RNA sequencing data	https://doi.org/10.1186/s13059-015-0844-5	328	-
62	REFP-0063	2006	KOBAS	Wu et al.	KOBAS server: a web-based platform for automated annotation and pathway identification	https://doi.org/10.1093/nar/gkl167	327	-
63	REFP-0061	2006	GATHER	Chang et al.	GATHER: a systems approach to interpreting genomic signatures	https://doi.org/10.1093/bioinformatics/btl483	325	-
64	REFP-0062	2006	BABELOMICS	Al-Shahrour et al.	BABELOMICS: a systems biology perspective in the functional annotation of genome-scale experiments	https://doi.org/10.1093/nar/gkl172	305	-
65	REFP-0069	2013	piano	Varemo et al.	Enriching the gene set analysis of genome-wide data by incorporating directionality of gene expression and combining statistical hypotheses and methods	https://doi.org/10.1093/nar/gkt111	300	-
66	REFP-0064	2005	GoMiner	Zeeberg et al.	High-throughput GoMiner, an ‘industrial-strength’ integrative gene ontology tool for interpretation of multiple-microarray experiments, with application to studies of Common Variable Immune Deficiency (CVID)	https://doi.org/10.1186/1471-2105-6-168	299	-
67	REFP-0065	2005	BABELOMICS	Al-Shahrour et al.	BABELOMICS: a suite of web tools for functional annotation and analysis of groups of genes in high-throughput experiments	https://doi.org/10.1093/nar/gki456	291	COMPARED
68	REFP-0066	2007	GenMAPP	Salomonis et al.	GenMAPP 2: new features and resources for pathway analysis	https://doi.org/10.1186/1471-2105-8-217	290	-
69	REFP-0067	2007	FatiGO	Al-Shahrour et al.	FatiGO+: a functional profiling tool for genomic data. Integration of functional annotation, regulatory motifs and interaction data with microarray experiments	https://doi.org/10.1093/nar/gkm260	282	-
70	REFP-0068	2005	ErmineJ	Lee et al.	ErmineJ: tool for functional analysis of gene expression data sets	https://doi.org/10.1186/1471-2105-6-269	281	-
71	REFP-0071	2010	ROAST	Wu et al.	ROAST: rotation gene set tests for complex microarray experiments	https://doi.org/10.1093/bioinformatics/btq401	277	COMPARED
72	REFP-0072	2012	Camera	Wu et al.	Camera: a competitive gene set test accounting for inter-gene correlation	https://doi.org/10.1093/nar/gks461	275	COMPARED
73	REFP-0070	2006	PageMan	Usadel et al.	PageMan: an interactive ontology tool to generate, display, and annotate overview graphs for profiling experiments	https://doi.org/10.1186/1471-2105-7-535	274	-
74	REFP-0081	2017	agriGO	Tian et al.	agriGO v2.0: a GO analysis toolkit for the agricultural community, 2017 update	https://doi.org/10.1093/nar/gkx382	261	-
75	REFP-0075	2005	PLAGE	Tomfohr et al.	Pathway level analysis of gene expression using singular value decomposition	https://doi.org/10.1186/1471-2105-6-225	249	PART OF METHOD
76	REFP-0073	2006	GSEA	Jiang et al.	Extensions to gene set enrichment	https://doi.org/10.1093/bioinformatics/btl599	242	PART OF METHOD
77	REFP-0076	2009	FuncAssociate	Berriz et al.	Next generation software for functional trend analysis	https://doi.org/10.1093/bioinformatics/btp498	234	-
78	REFP-0074	2005	T-profiler	Boorsma et al.	T-profiler: scoring the activity of predefined groups of genes using gene expression data	https://doi.org/10.1093/nar/gki484	229	-
79	REFP-0091	2017	WebGestalt	Wang et al.	WebGestalt 2017: a more comprehensive, powerful, flexible and interactive gene set enrichment analysis toolkit	https://doi.org/10.1093/nar/gkx356	225	-
80	REFP-0078	2012	EnrichNet	Glaab et al.	EnrichNet: network-based gene set enrichment analysis	https://doi.org/10.1093/bioinformatics/bts389	217	-
81	REFP-0108	2005	GOSSIP	Bluthgen et al.	Biological profiling of gene groups utilizing Gene Ontology	https://doi.org/10.11234/gi1990.16.106	213	-
82	REFP-0077	2006	-	Pang et al.	Pathway analysis using random forests classification and regression	https://doi.org/10.1093/bioinformatics/btl344	212	COMPARED
83	REFP-0079	2007	GOSim	Frohlich et al.	GOSim–an R-package for computation of information theoretic GO similarities between terms and gene products	https://doi.org/10.1186/1471-2105-8-166	197	-
84	REFP-0080	2004	Onto-express / Onto-tools	Khatri et al.	Onto-Tools: an ensemble of web-accessible, ontology-based tools for the functional design and interpretation of high-throughput gene expression experiments	https://doi.org/10.1093/nar/gkh409	187	-
85	REFP-0085	2013	Pathifier	Drier et al.	Pathway-based personalized analysis of cancer	https://doi.org/10.1073/pnas.1219651110	183	-
86	REFP-0082	2010	TANGO	Ulitsky et al.	Expander: from expression microarrays to networks and functions	https://doi.org/10.1038/nprot.2009.230	180	-
87	REFP-0086	2010	ToppCluster	Kaimal et al.	ToppCluster: a multiple gene list feature analyzer for comparative enrichment clustering and network-based dissection of biological systems	https://doi.org/10.1093/nar/gkq418	179	-
88	REFP-0083	2004	iGA	Breitling et al.	Iterative Group Analysis (iGA): a simple tool to enhance sensitivity and facilitate interpretation of microarray experiments	https://doi.org/10.1186/1471-2105-5-34	174	-
89	REFP-0084	2010	WebGestalt	Duncan et al.	WebGestalt2: an updated and expanded version of the Web-based Gene Set Analysis Toolkit	https://doi.org/10.1186/1471-2105-11-S4-P10	165	-
90	REFP-0087	2008	GOHyperGAll	Horan et al.	Annotating genes of known and unknown function by large-scale coexpression analysis	https://doi.org/10.1104/pp.108.117366	162	-
91	REFP-0088	2006	Hotelling's T2	Kong et al.	A multivariate approach for integrating genome-wide expression data and biological knowledge	https://doi.org/10.1093/bioinformatics/btl401	162	COMPARED
92	REFP-0090	2005	ANCOVA Global Test	Mansmann et al.	Testing differential gene expression in functional groups	https://doi.org/10.1055/s-0038-1633992	154	-
93	REFP-0093	2007	GlobalANCOVA	Hummel et al.	GlobalANCOVA: exploration and assessment of gene group effects	https://doi.org/10.1093/bioinformatics/btm531	153	-
94	REFP-0095	2009	z-test and chi-sq-test	Irizarry et al.	Gene set enrichment analysis made simple	https://doi.org/10.1177/0962280209351908	152	COMPARED
95	REFP-0092	2008	LRpath	Sartor et al.	LRpath: a logistic regression approach for identifying enriched biological groups in gene expression data	https://doi.org/10.1093/bioinformatics/btn592	151	COMPARED
96	REFP-0105	2014	DOSE	Yu et al.	DOSE: an R/Bioconductor package for disease ontology semantic and enrichment analysis	https://doi.org/10.1093/bioinformatics/btu684	149	-
97	REFP-0096	2004	ScorePAGE	Rahnenfuhrer et al.	Calculating the statistical significance of changes in pathway activity from gene expression data	https://doi.org/10.2202/1544-6115.1055	148	-
98	REFP-0094	2010	MGSA	Bauer et al.	GOing Bayesian: model-based gene set analysis of genome-scale data	https://doi.org/10.1093/nar/gkq045	147	-
99	REFP-0089	2007	FatiScan	Al-Shahrour et al.	From genes to functional classes in the study of biological systems	https://doi.org/10.1186/1471-2105-8-114	146	COMPARED
100	REFP-0097	2000	-	Zien et al.	Analysis of Gene Expression Data with Pathway Scores	https://www.aaai.org/Papers/ISMB/2000/ISMB00-041.pdf	142	-
101	REFP-0099	2007	EasyGO	Zhou et al.	EasyGO: Gene Ontology-based annotation and functional enrichment analysis tool for agronomical species	https://doi.org/10.1186/1471-2164-8-246	139	-
102	REFP-0100	2004	GoSurfer	Zhong et al.	GoSurfer	https://doi.org/10.2165/00822942-200403040-00009	138	-
103	REFP-0101	2013	PlantGSEA	Yi et al.	PlantGSEA: a gene set enrichment analysis toolkit for plant community	https://doi.org/10.1093/nar/gkt281	137	-
104	REFP-0103	2009	SubpathwayMiner	Li et al.	SubpathwayMiner: a software package for flexible identification of pathways	https://doi.org/10.1093/nar/gkp667	137	-
105	REFP-0098	2004	Pathway Miner	Pandey et al.	Pathway Miner: extracting gene association networks from molecular pathways for predicting the biological significance of gene expression microarray	https://doi.org/10.1093/bioinformatics/bth215	137	-
106	REFP-0104	2008	PCN	Li et al.	A global pathway crosstalk network	https://doi.org/10.1093/bioinformatics/btn200	130	-
107	REFP-0102	2002	Pathway processor	Grosu et al.	Pathway processor: a tool for integrating whole-genome expression results into metabolic networks	https://doi.org/10.1101/gr.226602	130	-
108	REFP-0106	2007	-	Efroni et al.	Identification of Key Processes Underlying Cancer Phenotypes Using Biologic Pathway Analysis	https://doi.org/10.1371/journal.pone.0000425	127	-
109	REFP-0107	2009	GSCA	Choi et al.	Statistical methods for gene set co-expression analysis	https://doi.org/10.1093/bioinformatics/btp502	120	COMPARED
110	REFP-0111	2012	MetaOmics / MetaPath	Wang et al.	An R package suite for microarray meta-analysis in quality control, differentially expressed gene analysis and pathway enrichment detection	https://doi.org/10.1093/bioinformatics/bts485	119	-
111	REFP-0109	2004	Ontologizer	Robinson et al.	Ontologizing gene-expression microarray data: characterizing clusters with Gene Ontology	https://doi.org/10.1093/bioinformatics/bth040	111	-
112	REFP-0110	2006	GeneTools	Beisvag et al.	GeneTools–application for functional annotation and statistical hypothesis testing	https://doi.org/10.1186/1471-2105-7-470	109	-
113	REFP-0112	2004	GFINDer	Masseroli et al.	GFINDer: Genome Function INtegrated Discoverer through dynamic annotation, statistical analysis, and mining	https://doi.org/10.1093/nar/gkh432	99	-
114	REFP-0114	2009	MANOVA test	Tsai et al.	Multivariate analysis of variance test for gene set analysis	https://doi.org/10.1093/bioinformatics/btp098	97	COMPARED
115	REFP-0116	2008	MRGSE	Michaud et al.	Integrative analysis of RUNX1 downstream pathways and target genes	https://doi.org/10.1186/1471-2164-9-363	97	-
116	REFP-0159	2016	fgsea	Sergushichev et al.	An algorithm for fast preranked gene set enrichment analysis using cumulative statistic calculation	Preprint: https://doi.org/10.1101/060012	95	COMPARED
117	REFP-0113	2004	GO Categorizer	Joslyn et al.	The gene ontology categorizer	https://doi.org/10.1093/bioinformatics/bth921	95	-
118	REFP-0117	2012	DIA	Bionaz et al.	Old and New Stories: Revelations from Functional Analysis of the Bovine Mammary Transcriptome during the Lactation Cycle	https://doi.org/10.1371/journal.pone.0033268	94	-
119	REFP-0119	2009	NetGSA	Shojaie et al.	Analysis of gene sets based on the underlying regulatory network	https://doi.org/10.1089/cmb.2008.0081	94	COMPARED
120	REFP-0115	2011	NOA	Wang et al.	NOA: a novel Network Ontology Analysis method	https://doi.org/10.1093/nar/gkr251	91	-
121	REFP-0118	2004	Catmap	Breslin et al.	Comparing functional annotation analyses with Catmap	https://doi.org/10.1186/1471-2105-5-193	91	-
122	REFP-0120	2004	ArrayXPath	Chung et al.	ArrayXPath: mapping and visualizing microarray gene-expression data with integrated biological pathway resources using Scalable Vector Graphics	https://doi.org/10.1093/nar/gkh476	86	-
123	REFP-0121	2012	NEA	Alexeyenko et al.	Network enrichment analysis: extension of gene-set enrichment analysis to gene networks	https://doi.org/10.1186/1471-2105-13-226	85	COMPARED
124	REFP-0122	2012	clipper	Martini et al.	Along signal paths: an empirical gene set approach exploiting pathway topology	https://doi.org/10.1093/nar/gks866	83	COMPARED
125	REFP-0130	2012	PADOG	Tarca et al.	Down-weighting overlapping genes improves gene set analysis	https://doi.org/10.1186/1471-2105-13-136	81	COMPARED
126	REFP-0123	2006	ASSESS	Edelman et al.	Analysis of sample set enrichment scores: assaying the enrichment of sets of genes for individual samples in genome-wide expression profiles	https://doi.org/10.1093/bioinformatics/btl231	81	-
127	REFP-0125	2004	-	Damian et al.	Statistical concerns about the GSEA procedure	https://doi.org/10.1038/ng0704-663a	80	-
128	REFP-0137	2013	DAVID	Fresno et al.	RDAVIDWebService: a versatile R interface to DAVID	https://doi.org/10.1093/bioinformatics/btt487	79	-
129	REFP-0126	2004	CLENCH	Shah et al.	CLENCH: a program for calculating Cluster ENriCHment using the Gene Ontology	https://doi.org/10.1093/bioinformatics/bth056	78	-
130	REFP-0129	2014	Characteristic Direction	Clark et al.	The characteristic direction: a geometrical approach to identify differentially expressed genes	https://doi.org/10.1186/1471-2105-15-79	77	COMPARED
131	REFP-0124	2012	DIA	Bionaz et al.	A Novel Dynamic Impact Approach (DIA) for Functional Analysis of Time-Course Omics Studies: Validation Using the Bovine Mammary Transcriptome	https://doi.org/10.1371/journal.pone.0032455	77	-
132	REFP-0131	2010	ErmineJ	Gillis et al.	Gene function analysis in complex data sets using ErmineJ	https://doi.org/10.1038/nprot.2010.78	76	-
133	REFP-0127	2011	FungiFun	Priebe et al.	FungiFun: a web-based application for functional categorization of fungal genes and proteins	https://doi.org/10.1016/j.fgb.2010.11.001	74	-
134	REFP-0128	2006	Gostat	Beissbarth et al.	Interpreting Experimental Results Using Gene Ontologies	https://doi.org/10.1016/S0076-6879(06)11018-6	74	-
135	REFP-0136	2010	MAPE_I	Shen et al.	Meta-analysis for pathway enrichment analysis when combining multiple genomic studies	https://doi.org/10.1093/bioinformatics/btq148	73	PART OF METHOD	Extension to meta-analysis
136	REFP-0142	2013	QuSAGE	Yaari et al.	Quantitative set analysis for gene expression: a method to quantify gene set differential expression including gene-gene correlations	https://doi.org/10.1093/nar/gkt660	71	COMPARED
137	REFP-0133	2006	GOLEM	Sealfon et al.	GOLEM: an interactive graph-based gene-ontology navigation and analysis tool	https://doi.org/10.1186/1471-2105-7-443	70	-
138	REFP-0141	2013	-	Donato et al.	Analysis and correction of crosstalk effects in pathway analysis	https://doi.org/10.1101/gr.153551.112	69	PART OF METHOD
139	REFP-0135	2010	PWEA	Hung et al.	Identification of functional modules that correlate with phenotypic difference: the influence of network topology	https://doi.org/10.1186/gb-2010-11-2-r23	69	COMPARED
140	REFP-0156	2009	topGO	Alexa et al.	Gene set enrichment analysis with topGO	https://doi.org/10.18129/B9.bioc.topGO	69	-
141	REFP-0132	2008	ProfCom	Antonov et al.	ProfCom: a web tool for profiling the complex functionality of gene groups identified from high-throughput data	https://doi.org/10.1093/nar/gkn239	69	-
142	REFP-0149	2016	GeneAnalytics	Fuchs et al.	GeneAnalytics: An Integrative Gene Set Analysis Tool for Next Generation Sequencing, RNAseq and Microarray Data	https://doi.org/10.1089/omi.2015.0168	68	-
143	REFP-0134	2014	Oncofinder	Buzdin et al.	Oncofinder, a new method for the analysis of intracellular signaling pathway activation using transcriptomic data	https://doi.org/10.3389/fgene.2014.00055	68	-
144	REFP-0138	2011	AFAT	Lopez et al.	Algal Functional Annotation Tool: a web-based analysis suite to functionally interpret large gene lists using integrated annotation and expression data	https://doi.org/10.1186/1471-2105-12-282	68	-
145	REFP-0139	2009	dCoxS	Cho et al.	Identifying set-wise differential co-expression in gene expression microarray data	https://doi.org/10.1186/1471-2105-10-109	68	-
146	REFP-0143	2014	iPAS	Ahn et al.	Personalized identification of altered pathways in cancer using accumulated normal tissue data	https://doi.org/10.1093/bioinformatics/btu449	67	PART OF METHOD
147	REFP-0144	2010	TopoGSA	Glaab et al.	TopoGSA: network topological gene set analysis	https://doi.org/10.1093/bioinformatics/btq131	65	-
148	REFP-0140	2003	PathMAPA	Pan et al.	PathMAPA: a tool for displaying gene expression and performing statistical tests on metabolic pathways at multiple levels for Arabidopsis	https://doi.org/10.1186/1471-2105-4-56	65	-
149	REFP-0146	2003	-	Vert et al.	Extracting active pathways from gene expression data	https://doi.org/10.1093/bioinformatics/btg1084	64	-
150	REFP-0145	2006	GOFFA	Sun et al.	GOFFA: gene ontology for functional analysis–a FDA gene ontology tool for analysis of genomic and proteomic data	https://doi.org/10.1186/1471-2105-7-S2-S23	62	-
151	REFP-0147	2004	GO-Mapper	Smid et al.	GO-Mapper: functional analysis of gene expression data using the expression level as a score to evaluate Gene Ontology terms	https://doi.org/10.1093/bioinformatics/bth293	62	-
152	REFP-0153	2010	NetGSA	Shojaie et al.	Network enrichment analysis in complex experiments	https://doi.org/10.2202/1544-6115.1483	60	COMPARED
153	REFP-0148	2004	GOAL	Volinia et al.	GOAL: automated Gene Ontology analysis of expression profiles	https://doi.org/10.1093/nar/gkh443	60	-
154	REFP-0152	2010	TopologyGSA	Massa et al.	Gene set analysis exploiting the topology of a pathway	https://doi.org/10.1186/1752-0509-4-121	59	-
155	REFP-0150	2009	CLEAN	Freudenberg et al.	CLEAN: Clustering enrichment analysis	https://doi.org/10.1186/1471-2105-10-234	59	-
156	REFP-0155	2011	GGEA	Geistlinger et al.	From sets to graphs: towards a realistic enrichment analysis of transcriptomic systems	https://doi.org/10.1093/bioinformatics/btr228	58	COMPARED
157	REFP-0329	2006	Absolute Enrichment	Saxena et al.	Absolute enrichment: gene set enrichment analysis for homeostatic systems	https://doi.org/10.1093/nar/gkl766	58	PART OF METHOD
158	REFP-0151	2006	BayGO	Vencio et al.	BayGO: Bayesian analysis of ontology term enrichment in microarray data	https://doi.org/10.1186/1471-2105-7-86	58	-
159	REFP-0163	2014	Enrichment map	Isserlin et al.	Enrichment Map - a Cytoscape app to visualize and explore OMICs pathway enrichment results	https://dx.doi.org/10.12688/f1000research.4536.1	55	-
160	REFP-0154	2009	FiDePa	Keller et al.	A novel algorithm for detecting differentially regulated paths based on gene set enrichment analysis	https://doi.org/10.1093/bioinformatics/btp510	55	PART OF METHOD
161	REFP-0187	2017	Reactome PA	Fabregat et al.	Reactome pathway analysis: a high performance in-memory approach	https://doi.org/10.1186/s12859-017-1559-2	51	-
162	REFP-0157	2008	-	Creighton et al.	Multiple oncogenic pathway signatures show coordinate expression patterns in human prostate tumors	https://doi.org/10.1371/journal.pone.0001816	51	-
163	REFP-0161	2012	DEGraph	Jacob et al.	More Power Via Graph-Structured Tests for Differential Expression of Gene Networks	https://doi.org/10.1214/11-AOAS528	49	-
164	REFP-0158	2005	-	Breslin et al.	Signal transduction pathway profiling of individual tumor samples	https://doi.org/10.1186/1471-2105-6-163	49	-
165	REFP-0160	2004	OntologyTraverser	Young et al.	OntologyTraverser: an R package for GO analysis	https://doi.org/10.1093/bioinformatics/bth495	49	-
166	REFP-0320	2014	RankComp	Wang et al.	Individual-level analysis of differential expression of genes and pathways for personalized medicine	https://doi.org/10.1093/bioinformatics/btu522	48	-
167	REFP-0167	2013	GSNCA	Rahmatallah et al.	Gene Sets Net Correlations Analysis (GSNCA): a multivariate differential coexpression test for gene sets	https://doi.org/10.1093/bioinformatics/btt687	47	-
168	REFP-0172	2012	CePa	Gu et al.	Centrality-based pathway enrichment: a systematic approach for finding significant pathways dominated by key genes	https://doi.org/10.1186/1752-0509-6-56	47	-
169	REFP-0165	2008	PAPs	Bentink et al.	Pathway activation patterns in diffuse large B-cell lymphomas	https://doi.org/10.1038/leu.2008.166	46	-
170	REFP-0162	2006	ADGO	Nam et al.	ADGO: analysis of differentially expressed gene sets using composite GO annotation	https://doi.org/10.1093/bioinformatics/btl378	46	-
171	REFP-0164	2011	MGSA	Bauer et al.	Model-based gene set analysis for Bioconductor	https://doi.org/10.1093/bioinformatics/btr296	45	-
172	REFP-0324	2014	GSAASeqSP	Xiong et al.	GSAASeqSP: A Toolset for Gene Set Association Analysis of RNA-Seq Data	https://doi.org/10.1038/srep06347	44	PART OF METHOD
173	REFP-0168	2014	Oncofinder	Buzdin et al.	The OncoFinder algorithm for minimizing the errors introduced by the high-throughput methods of transcriptome analysis	https://doi.org/10.3389/fmolb.2014.00008	44	-
174	REFP-0171	2011	attract	Mar et al.	attract: A method for identifying core pathways that define cellular phenotypes	https://doi.org/10.1371/journal.pone.0025445	44	PART OF METHOD
175	REFP-0166	2006	JProGO	Scheer et al.	JProGO: a novel tool for the functional interpretation of prokaryotic microarray data using Gene Ontology information	https://doi.org/10.1093/nar/gkl329	44	-
176	REFP-0170	2014	ANA	Glass et al.	Annotation Enrichment Analysis: An Alternative Method for Evaluating the Functional Properties of Gene Sets	https://doi.org/10.1038/srep04191	42	-
177	REFP-0179	2012	PathNet	Dutta et al.	PathNet: A tool for pathway analysis using topological information	https://doi.org/10.1186/1751-0473-7-10	42	COMPARED
178	REFP-0169	2005	GObar	Lee et al.	GObar: a gene ontology based analysis and visualization tool for gene sets	https://doi.org/10.1186/1471-2105-6-189	42	-
179	REFP-0173	2009	SEPEA	Thomas et al.	Choosing the right path: enhancement of biologically relevant sets of genes or proteins using pathway structure	https://doi.org/10.1186/gb-2009-10-4-r44	41	COMPARED
180	REFP-0178	2014	SeqGSEA	Wang et al.	SeqGSEA: a Bioconductor package for gene set enrichment analysis of RNA-Seq data integrating differential expression and splicing	https://doi.org/10.1093/bioinformatics/btu090	40	PART OF METHOD
181	REFP-0176	2011	YunBe, kipuMarkers	Zhang et al.	Gene set analysis in the cloud	https://doi.org/10.1093/bioinformatics/btr630	40	-
182	REFP-0174	2007	GAzer	Kim et al.	GAzer: gene set analyzer	https://doi.org/10.1093/bioinformatics/btm144	40	COMPARED
183	REFP-0175	2004	THEA	Pasquier et al.	THEA: ontology-driven analysis of microarray data	https://doi.org/10.1093/bioinformatics/bth295	40	-
184	REFP-0323	2019	PANTHER	Mi et al.	PANTHER version 14: more genomes, a new PANTHER GO-slim and improvements in enrichment analysis tools	https://doi.org/10.1093/nar/gky1038	39	-
185	REFP-0180	2012	GANPA	Fang et al.	A network-based gene-weighting approach for pathway analysis	https://doi.org/10.1038/cr.2011.149	39	COMPARED
186	REFP-0183	2010	sub-pathway-based approach	Chen et al.	A sub-pathway-based approach for identifying drug response principal network	https://doi.org/10.1093/bioinformatics/btq714	39	-
187	REFP-0177	2007	FIVA	Blom et al.	FIVA: Functional Information Viewer and Analyzer extracting biological knowledge from transcriptome data of prokaryotes	https://doi.org/10.1093/bioinformatics/btl658	38	-
188	REFP-0181	2005	goCluster	Wrobel et al.	goCluster integrates statistical analysis and functional interpretation of microarray expression data	https://doi.org/10.1093/bioinformatics/bti574	38	-
189	REFP-0182	2013	SeqGSEA	Wang et al.	Gene set enrichment analysis of RNA-Seq data: integrating differential expression and splicing	https://doi.org/10.1186/1471-2105-14-S5-S16	37	PART OF METHOD
190	REFP-0184	2007	TAPPA	Gao et al.	TAPPA: topological analysis of pathway phenotype association	https://doi.org/10.1093/bioinformatics/btm460	37	-
191	REFP-0189	2013	FIDEA	D'Andrea et al.	FIDEA: a server for the functional interpretation of differential expression analysis	https://doi.org/10.1093/nar/gkt516	35	-
192	REFP-0186	2011	BPA	Isci et al.	Pathway analysis of high-throughput biological data within a Bayesian network framework	https://doi.org/10.1093/bioinformatics/btr269	35	COMPARED
193	REFP-0195	2015	TcGSA	Hejblum et al.	Time-Course Gene Set Analysis for Longitudinal Gene Expression Data	https://doi.org/10.1371/journal.pcbi.1004310	34	COMPARED	Compared to GSEA for time-series
194	REFP-0185	2003	GARBAN	Martinez et al.	GARBAN: genomic analysis and rapid biological annotation of cDNA microarray and proteomic data	https://doi.org/10.1093/bioinformatics/btg291	34	-
195	REFP-0344	2016	FastProject	DeTomaso et al.	FastProject: a tool for low-dimensional analysis of single-cell RNA-Seq data	https://doi.org/10.1186/s12859-016-1176-5	33	-
196	REFP-0190	2012	TEAK	Judeh et al.	TEAK: Topology Enrichment Analysis frameworK for detecting activated biological subpathways	https://doi.org/10.1093/nar/gks1299	33	-
197	REFP-0188	2009	GSEArot	Dørum et al.	Rotation Testing in Gene Set Enrichment Analysis for Small Direct Comparison Experiments	https://doi.org/10.2202/1544-6115.1418	33	PART OF METHOD
198	REFP-0198	2015	BubbleGUM	Spinelli et al.	BubbleGUM: automatic extraction of phenotype molecular signatures and comprehensive visualization of multiple Gene Set Enrichment Analyses	https://doi.org/10.1186/s12864-015-2012-4	31	PART OF METHOD
199	REFP-0192	2013	JEPETTO	Winterhalter et al.	JEPETTO: a Cytoscape plugin for gene set enrichment and topological analysis based on interaction networks	https://doi.org/10.1093/bioinformatics/btt732	31	-
200	REFP-0202	2014	TRAP	Jo et al.	Time-series RNA-seq analysis package (TRAP) and its application to the analysis of rice, Oryza sativa L. ssp. Japonica, upon drought stress	https://doi.org/10.1016/j.ymeth.2014.02.001	30	COMPARED
201	REFP-0194	2008	PIPE	Ramos et al.	The protein information and property explorer: an easy-to-use, rich-client web application for the management and functional analysis of proteomic data	https://doi.org/10.1093/bioinformatics/btn363	30	-
202	REFP-0193	2011	The PathOlogist	Greenblum et al.	The PathOlogist: An automated tool for pathway-centric analysis	https://doi.org/10.1186/1471-2105-12-133	29	-
203	REFP-0191	2006	FunCluster	Henegar et al.	Clustering biological annotations and gene expression data to identify putatively co-regulated biological processes	https://doi.org/10.1142/S0219720006002181	29	-
204	REFP-0199	2015	OncoFinder	Zhu et al.	Pathway activation strength is a novel independent prognostic biomarker for cetuximab sensitivity in colorectal cancer patients	https://doi.org/10.1038/hgv.2015.9	28	-
205	REFP-0203	2013	CrossTalkZ	McCormack et al.	Statistical assessment of crosstalk enrichment between gene groups in biological networks	https://doi.org/10.1371/journal.pone.0054945	28	-
206	REFP-0197	2007	GEPAT	Weniger et al.	Genome Expression Pathway Analysis Tool–Analysis and visualization of microarray gene expression data under genomic, proteomic and metabolic context	https://doi.org/10.1186/1471-2105-8-179	28	-
207	REFP-0219	2017	SetRank	Simillion et al.	Avoiding the pitfalls of gene set enrichment analysis with SetRank	https://doi.org/10.1186/s12859-017-1571-6	27	PART OF METHOD
208	REFP-0201	2010	DCIM	Freudenberg et al.	A semi-parametric Bayesian model for unsupervised differential co-expression analysis	https://doi.org/10.1186/1471-2105-11-234	27	-
209	REFP-0196	2007	EDF statistics	Nilsson et al.	Threshold-free high-power methods for the ontological analysis of genome-wide gene-expression studies	https://doi.org/10.1186/gb-2007-8-5-r74	27	-
210	REFP-0239	2018	WEGO	Ye et al.	WEGO 2.0: a web tool for analyzing and plotting GO annotations, 2018 update	https://doi.org/10.1093/nar/gky400	26	-
211	REFP-0206	2010	MamPhEA	Weng et al.	MamPhEA: a web tool for mammalian phenotype enrichment analysis	https://doi.org/10.1093/bioinformatics/btq359	26	-
212	REFP-0200	2014	PANA	Ponzoni et al.	Pathway network inference from gene expression data	https://doi.org/10.1186/1752-0509-8-S2-S7	25	-
213	REFP-0204	2012	GeneAnswers	Feng et al.	Using the bioconductor GeneAnswers package to interpret gene lists	https://doi.org/10.1007/978-1-61779-400-1_7	25	-
214	REFP-0205	2010	GOALIE	Ramakrishnan et al.	Reverse engineering dynamic temporal models of biological processes and their relationships	https://doi.org/10.1073/pnas.1006283107	25	-
215	REFP-0209	2015	AnGeLi	Bitton et al.	AnGeLi: a tool for the analysis of gene lists from fission yeast	https://doi.org/10.3389/fgene.2015.00330	24	-
216	REFP-0220	2015	GEO2Enrichr	Gundersen et al.	GEO2Enrichr: browser extension and server app to extract gene sets from GEO and analyze them for biological functions	https://doi.org/10.1093/bioinformatics/btv297	24	-
217	REFP-0207	2015	ASSIGN	Shen et al.	ASSIGN: context-specific genomic profiling of multiple heterogeneous biological pathways	https://doi.org/10.1093/bioinformatics/btv031	23	COMPARED
218	REFP-0215	2013	-	Chen et al.	A powerful Bayesian meta-analysis method to integrate multiple gene set enrichment studies	https://doi.org/10.1093/bioinformatics/btt068	23	-
219	REFP-0208	2007	posets	Barriot et al.	How to decide which are the most pertinent overly-represented features during gene set enrichment analysis	https://doi.org/10.1186/1471-2105-8-332	23	-
220	REFP-0211	2007	ProbCD	Vencio et al.	ProbCD: enrichment analysis accounting for categorization uncertainty	https://doi.org/10.1186/1471-2105-8-383	23	-
221	REFP-0213	2011	GsNetCom, CCRS	Wang et al.	A novel network-based method for measuring the functional relationship between gene sets	https://doi.org/10.1093/bioinformatics/btr154	22	-
222	REFP-0210	2009	COFECO	Sun et al.	COFECO: composite function annotation enriched by protein complex data	https://doi.org/10.1093/nar/gkp331	22	-
223	REFP-0218	2012	PathVar	Glaab et al.	PathVar: analysis of gene and protein expression variance in cellular pathways using microarray data	https://doi.org/10.1093/bioinformatics/btr656	21	-
224	REFP-0212	2012	PRS	Ibrahim et al.	A topology-based score for pathway enrichment	https://doi.org/10.1089/cmb.2011.0182	21	-
225	REFP-0217	2015	ToPASeq	Ihnatova et al.	ToPASeq: an R package for topology-based pathway analysis of microarray and RNA-Seq data	https://doi.org/10.1186/s12859-015-0763-1	20	-
226	REFP-0214	2016	TargetMine	Chen et al.	An integrative data analysis platform for gene set analysis and knowledge discovery in a data warehouse framework	https://doi.org/10.1093/database/baw009	19	-
227	REFP-0222	2012	ACST	Mieczkowski et al.	Identification of pathway deregulation--gene expression based analysis of consistent signal transduction	https://doi.org/10.1371/journal.pone.0041541	18	COMPARED
228	REFP-0216	2007	GO-2D	Zhu et al.	GO-2D: identifying 2-dimensional cellular-localized functional modules in Gene Ontology	https://doi.org/10.1186/1471-2164-8-30	18	-
229	REFP-0232	2016	NetGSA	Ma et al.	Network-based pathway enrichment analysis with incomplete network information	https://doi.org/10.1093/bioinformatics/btw410	17	-
230	REFP-0230	2016	DEsubs	Vrahatis et al.	DEsubs: an R package for flexible identification of differentially expressed subpathways using RNA-seq experiments	https://doi.org/10.1093/bioinformatics/btw544	17	-
231	REFP-0221	2014	NetVenn	Wang et al.	NetVenn: an integrated network analysis web platform for gene lists	https://doi.org/10.1093/nar/gku331	17	-
232	REFP-0223	2012	RIDDLE	Wang et al.	RIDDLE: reflective diffusion and local extension reveal functional associations for unannotated gene sets via proximity in a gene network	https://doi.org/10.1186/gb-2012-13-12-r125	17	-
233	REFP-0229	2016	LEGO	Dong et al.	LEGO: a novel method for gene set over-representation analysis by incorporating network-based gene weights	https://doi.org/10.1038/srep18871	16	-
234	REFP-0225	2015	individPath	Wang et al.	Individualized identification of disease-associated pathways with disrupted coordination of gene expression	https://doi.org/10.1093/bib/bbv030	16	-
235	REFP-0226	2013	WHG, Wchisq	Qureshi et al.	Weighted set enrichment of gene expression data	https://doi.org/10.1186/1752-0509-7-S4-S10	16	-
236	REFP-0227	2011	RuleGO	Gruca et al.	RuleGO: a logical rules-based tool for description of gene groups by means of Gene Ontology	https://doi.org/10.1093/nar/gkr507	16	-
237	REFP-0308	2015	DRAGEN	Ma et al.	Differential regulation enrichment analysis via the integration of transcriptional regulatory network and gene expression data	https://doi.org/10.1093/bioinformatics/btu672	15	COMPARED
238	REFP-0228	2011		Zhang et al.	Gene set analysis for longitudinal gene expression data	https://doi.org/10.1186/1471-2105-12-273	15	-
239	REFP-0224	2005	MEGO	Tu et al.	MEGO: gene functional module expression based on gene ontology	https://doi.org/10.2144/05382RR04	15	-
240	REFP-0236	2008	EPSA	Tenenbaum et al.	Expression-based Pathway Signature Analysis (EPSA): Mining publicly available microarray data for insight into human disease	https://doi.org/10.1186/1755-8794-1-51	14	-
241	REFP-0242	2016	NEAT	Signorelli et al.	NEAT: an efficient network enrichment analysis test	https://doi.org/10.1186/s12859-016-1203-6	13	-
242	REFP-0233	2012	THINK Back	Farfan et al.	THINK Back: KNowledge-based Interpretation of High Throughput data	https://doi.org/10.1186/1471-2105-13-S2-S4	13	PART OF METHOD
243	REFP-0244	2012	PrimeDB	Zhao et al.	A Bayesian Approach to Pathway Analysis by Integrating Gene-Gene Functional Directions and Microarray Data	https://doi.org/10.1007/s12561-011-9046-1	13	-
244	REFP-0235	2011	GARNET	Rho et al.	GARNET–gene set analysis with exploration of annotation relations	https://doi.org/10.1186/1471-2105-12-S1-S25	13	-
245	REFP-0231	2011	GSDCA	Yu et al.	Capturing changes in gene expression dynamics by gene set differential coordination analysis	https://doi.org/10.1016/j.ygeno.2011.09.001	13	-
246	REFP-0240	2017	MixEnrich	Li et al.	N-of-1-pathways MixEnrich: advancing precision medicine via single-subject analysis in discovering dynamic changes of transcriptomes	https://doi.org/10.1186/s12920-017-0263-4	12	COMPARED
247	REFP-0241	2016	SPATIAL	Bokanizad et al.	SPATIAL: A System-level PAThway Impact AnaLysis approach	https://doi.org/10.1093/nar/gkw429	12	COMPARED
248	REFP-0237	2014	timeClip	Martini et al.	timeClip: pathway analysis for time course data without replicates	https://doi.org/10.1186/1471-2105-15-S5-S3	12	-
249	REFP-0238	2008		Tsai et al.	Testing the significance of cell-cycle patterns in time-course microarray data using nonparametric quadratic inference functions	https://doi.org/10.1016/j.csda.2007.03.018	12	-
250	REFP-0263	2017	iDEP	Ge et al.	iDEP: An integrated web application for differential expression and pathway analysis	https://doi.org/10.1186/s12859-018-2486-6	11	-
251	REFP-0255	2017	GSAR	Rahmatallah et al.	GSAR: Bioconductor package for Gene Set analysis in R	https://doi.org/10.1186/s12859-017-1482-6	11	-
252	REFP-0243	2014	BPA	Korucuoglu et al.	Bayesian pathway analysis of cancer microarray data	https://doi.org/10.1371/journal.pone.0102803	11	-
253	REFP-0234	2012	Pathway Correlation Profile	Tegge et al.	Pathway Correlation Profile of Gene-Gene Co-Expression for Identifying Pathway Perturbation	https://doi.org/10.1371/journal.pone.0052127	11	-
254	REFP-0254	2017	BinoX	Ogris et al.	A novel method for crosstalk analysis of biological networks: improving accuracy of pathway annotation	https://doi.org/10.1093/nar/gkw849	10	-
255	REFP-0270	2017	FUNNEL-GSEA	Zhang et al.	FUNNEL-GSEA: FUNctioNal ELastic-net regression in time-course gene set enrichment analysis	https://doi.org/10.1093/bioinformatics/btx104	10	PART OF METHOD
256	REFP-0249	2016	Weighted-SAMGSR	Tian et al.	Weighted-SAMGSR: combining significance analysis of microarray-gene set reduction algorithm with pathway topology-based weights to select relevant	https://doi.org/10.1186/s13062-016-0152-3	10	-
257	REFP-0251	2015	CoGA	Santos et al.	CoGA: An R package to identify differentially co-expressed gene sets by analyzing the graph spectra	https://doi.org/10.1371/journal.pone.0135831	10	COMPARED
258	REFP-0253	2014	GGM-GSA	Stadler et al.	Multivariate gene-set testing based on graphical models	https://doi.org/10.1093/biostatistics/kxu027	10	-
259	REFP-0245	2014	Kiwi	Varemo et al.	Kiwi: a tool for integration and visualization of network topology and gene-set analysis	https://doi.org/10.1186/s12859-014-0408-9	10	-
260	REFP-0339	2019	gProfiler	Raudvere et al.	g:Profiler: a web server for functional enrichment analysis and conversions of gene lists (2019 update)	https://doi.org/10.1093/nar/gkz369	9	-
261	REFP-0247	2016	decision analysis	Du et al.	A decision analysis model for KEGG pathway analysis	https://doi.org/10.1186/s12859-016-1285-1	9	-
262	REFP-0248	2016	PathwAX	Ogris et al.	PathwAX: a web server for network crosstalk based pathway annotation	https://doi.org/10.1093/nar/gkw356	9	-
263	REFP-0250	2015	PAEA	Clark et al.	Principle Angle Enrichment Analysis (PAEA): Dimensionally reduced multivariate gene set enrichment analysis tool	https://doi.org/10.1109/BIBM.2015.7359689	9	COMPARED
264	REFP-0306	2015	npGSEA	Larson et al.	Moment based gene set tests	https://doi.org/10.1186/s12859-015-0571-7	9	PART OF METHOD
265	REFP-0252	2014	PRS	Ibrahim et al.	A MATLAB tool for pathway enrichment using a topology-based pathway regulation score	https://doi.org/10.1186/s12859-014-0358-2	9	-
266	REFP-0246	2005	FACT	Kokocinski et al.	FACT–a framework for the functional interpretation of high-throughput experiments	https://doi.org/10.1186/1471-2105-6-161	9	-
267	REFP-0313	2018	iPath3.0	Darzi et al.	iPath3.0: interactive pathways explorer v3	https://doi.org/10.1093/nar/gky299	8	-
268	REFP-0309	2017	APA	Kaushik et al.	Altered Pathway Analyzer: A gene expression dataset analysis tool for identification and prioritization of differentially regulated and network rewired pathways	https://doi.org/10.1038/srep40450	8	-
269	REFP-0312	2017	EXPath tool	Zheng et al.	EXPath tool—a system for comprehensively analyzing regulatory pathways and coexpression networks from high-throughput transcriptome data	https://doi.org/10.1093/dnares/dsx009	8	-
270	REFP-0259	2015	GSEA plus PCN	Sun et al.	Crosstalk analysis of pathways in breast cancer using a network model based on overlapping differentially expressed genes	https://doi.org/10.3892/etm.2015.2527	8	PART OF METHOD
271	REFP-0256	2015	IEA	Yu et al.	Integrative enrichment analysis: a new computational method to detect dysregulated pathways in heterogeneous samples	https://doi.org/10.1186/s12864-015-2188-7	8	COMPARED
272	REFP-0349	2015	Q-Gen	Turner et al.	Quantitative gene set analysis generalized for repeated measures, confounder adjustment, and continuous covariates	https://doi.org/10.1186/s12859-015-0707-9	8	-
273	REFP-0260	2013	NetPEA	Liu et al.	Network-based pathway enrichment analysis	https://doi.org/10.1109/BIBM.2013.6732493	8	COMPARED	One analysis is a cross verification analysis including GSEA as one of the methods, while other analysis uses GSEA results as the benchmark.
274	REFP-0261	2011	DroPhEA	Weng et al.	DroPhEA: Drosophila phenotype enrichment analysis for insect functional genomics	https://doi.org/10.1093/bioinformatics/btr530	8	-
275	REFP-0325	2018	Conditional GSA	de Leeuw et al.	Conditional and interaction gene-set analysis reveals novel functional pathways for blood pressure	https://doi.org/10.1038/s41467-018-06022-6	7	-
276	REFP-0258	2017	NEArender	Jeggari et al.	NEArender: an R package for functional interpretation of 'omics' data via network enrichment analysis	https://doi.org/10.1186/s12859-017-1534-y	7	COMPARED
277	REFP-0265	2017	NetPEA, NetPEA'	Liu et al.	Pathway Enrichment Analysis with Networks	http://dx.doi.org/10.3390/genes8100246	7	COMPARED	One analysis is a cross verification analysis including GSEA as one of the methods, while other analysis uses GSEA results as the benchmark.
278	REFP-0262	2009	generalized gene shaving	Zhu et al.	Semi-supervised gene shaving method for predicting low variation biological pathways from genome-wide data	https://doi.org/10.1186/1471-2105-10-S1-S54	7	-
279	REFP-0257	2006	Gene class	Pereira et al.	Gene class expression: analysis tool of Gene Ontology terms with gene expression data	Genet.Mol.Res. 5(1):108-114	7	-
280	REFP-0281	2017	modPhEA	Weng et al.	modPhEA: model organism Phenotype Enrichment Analysis of eukaryotic gene sets	https://doi.org/10.1093/bioinformatics/btx426	6	-
281	REFP-0264	2010	PhenoFam	Paszkowski et al.	PhenoFam-gene set enrichment analysis through protein structural information	https://doi.org/10.1186/1471-2105-11-254	6	-
282	REFP-0296	2018	singscore	Foroutan et al.	Single sample scoring of molecular phenotypes	https://dx.doi.org/10.1186/s12859-018-2435-4	5	-
283	REFP-0326	2018	TissueEnrich	Jain et al.	TissueEnrich: Tissue-specific gene enrichment analysis	https://doi.org/10.1093/bioinformatics/bty890	5	-
284	REFP-0266	2016	GAT	Engchuan et al.	Gene-set activity toolbox (GAT): A platform for microarray-based cancer diagnosis using an integrative gene-set analysis approach	https://doi.org/10.1142/S0219720016500153	5	-
285	REFP-0267	2016	contextTRAP	Lee et al.	Prioritizing biological pathways by recognizing context in time-series gene expression data	https://doi.org/10.1186/s12859-016-1335-8	5	COMPARED
286	REFP-0268	2016	AbsFilterGSEA	Yoon et al.	Improving gene-set enrichment analysis of RNA-Seq data with small replicates	https://doi.org/10.1371/journal.pone.0165919	5	PART OF METHOD
287	REFP-0269	2012	COMPADRE	Ramos et al.	COMPADRE: An R and Web Resource for Pathway Activity Analysis by Component Decompositions	https://doi.org/10.1093/bioinformatics/bts513	5	-
288	REFP-0316	2018	PROPS	Han et al.	A probabilistic pathway score (PROPS) for classification with applications to inflammatory bowel disease	https://doi.org/10.1093/bioinformatics/btx651	4	-
289	REFP-0332	2018	PerPAS	Liu et al.	PerPAS: Topology-Based Single SamplePathway Analysis Method	https://doi.org/10.1109/TCBB.2017.2679745	4	-
290	REFP-0275	2017	CNS	Zhang et al.	Comparative network stratification analysis for identifying functional interpretable network biomarkers	https://doi.org/10.1186/s12859-017-1462-x	4	-
291	REFP-0276	2016	MSPIA, PSPIA	Bao et al.	Signalling pathway impact analysis based on the strength of interaction between genes	https://doi.org/10.1049/iet-syb.2015.0089	4	COMPARED
292	REFP-0271	2014	-	Hu et al.	Dynamic pathway analysis of genes associated with blood pressure using whole genome sequence data	https://doi.org/10.1186/1753-6561-8-S1-S106	4	-
293	REFP-0272	2014	POEAS	Shameer et al.	POEAS: Automated Plant Phenomic Analysis Using Plant Ontology	https://doi.org/10.4137%2FBBI.S19057	4	-
294	REFP-0273	2012	NEPEA	Wu et al.	Network Expansion and Pathway Enrichment Analysis towards Biologically Significant Findings from Microarrays	https://doi.org/10.1515/jib-2012-213	4	-
295	REFP-0334	2019	WebGestalt	Liao et al.	WebGestalt 2019: gene set analysis toolkit with revamped UIs and APIs	https://doi.org/10.1093/nar/gkz401	3	-
296	REFP-0280	2018	EviNet	Jeggari et al.	EviNet: a web platform for network enrichment analysis with flexible definition of gene sets	https://doi.org/10.1093/nar/gky485	3	-
297	REFP-0319	2018	GOnet	Pomaznoy et al.	GOnet: a tool for interactive Gene Ontology analysis	https://doi.org/10.1186/s12859-018-2533-3	3	-
298	REFP-0274	2017	BLMA	Nguyen et al.	BLMA: A package for bi-level meta-analysis	https://doi.org/doi:10.18129/B9.bioc.BLMA	3	-
299	REFP-0310	2017	kpmt	Parks	An exact test for comparing a fixed quantitative property between gene sets	https://doi.org/10.1093/bioinformatics/btx693	3	-
300	REFP-0311	2017	TPEA	Yang et al.	Pathway enrichment analysis approach based on topological structure and updated annotation of pathway	https://doi.org/10.1093/bib/bbx091	3	COMPARED
301	REFP-0277	2016	PathScore	Gaffney et al.	PathScore: a web tool for identifying altered pathways in cancer data	https://doi.org/10.1093/bioinformatics/btw512	3	-
302	REFP-0283	2016	attract plus PCN	Liu et al.	Pathway Analysis Based on Attractor and Cross Talk in Colon Cancer	http://dx.doi.org/10.1155/2016/2619828	3	-
303	REFP-0278	2014	gsGator	Kang et al.	gsGator: an integrated web platform for cross-species gene set analysis	https://doi.org/10.1186/1471-2105-15-13	3	-
304	REFP-0279	2010	GeneAnswers	Feng et al.	GeneAnswers, integrated interpretation of genes	https://doi.org/doi:10.18129/B9.bioc.GeneAnswers	3	-
305	REFP-0295	2018	ADEPTUS	Amar et al.	ADEPTUS: A discovery tool for disease prediction, enrichment and network analysis based on profiles from many diseases	https://doi.org/10.1093/bioinformatics/bty027	2	-
306	REFP-0298	2017	EGSEA	Alhamdoosh et al.	Easy and efficient ensemble gene set testing with EGSEA	https://dx.doi.org/10.12688/f1000research.12544.1	2	-
307	REFP-0287	2017	GRAPE	Klein et al.	GRAPE: a pathway template method to characterize tissue-specific functionality from gene expression profiles	https://doi.org/10.1186/s12859-017-1711-z	2	COMPARED
308	REFP-0289	2016	GSA-Lightning	Chang et al.	GSA-Lightning: ultra-fast permutation-based gene set analysis	https://doi.org/10.1093/bioinformatics/btw349	2	-
309	REFP-0290	2016	PET	Dussaut et al.	Crosstalk pathway inference using topological information and biclustering of gene expression data	https://doi.org/10.1016/j.biosystems.2016.08.002	2	-
310	REFP-0282	2016	rapidGSEA	Hundt et al.	rapidGSEA: Speeding up gene set enrichment analysis on multi-core CPUs and CUDA-enabled GPUs	https://doi.org/10.1186/s12859-016-1244-x	2	PART OF METHOD
311	REFP-0284	2014	DIGS	Yang et al.	Pathway activity inference for multiclass disease classification through a mathematical programming optimisation framework	https://doi.org/10.1186/s12859-014-0390-2	2	-
312	REFP-0285	2009	Z-score	Hung et al.	Pathway level analysis by augmenting activities of transcription factor target genes	http://dx.doi.org/10.1049/iet-syb.2008.0183	2	COMPARED
313	REFP-0322	2019	SATrans	Kokas et al.	SATrans: New Free Available Software for Annotation of Transcriptome and Functional Analysis of Differentially Expressed Genes	https://doi.org/10.1089/cmb.2018.0149	1	-
314	REFP-0336	2019	QuSAGE	Meng et al.	Gene set meta-analysis with Quantitative Set Analysis for Gene Expression (QuSAGE)	https://doi.org/10.1371/journal.pcbi.1006899	1	-
315	REFP-0342	2019	Sumer	Savage et al.	Graph algorithms for condensing and consolidating gene set analysis results	-	1	PART OF METHOD
316	REFP-0346	2019	MGSEA	Tiong et al.	MGSEA – a multivariate Gene set enrichment analysis	https://doi.org/10.1186/s12859-019-2716-6	1	PART OF METHOD
317	REFP-0314	2018	TissueSpecificGeneSets	Frost	Computation and application of tissue-specific gene set weights	https://doi.org/10.1093/bioinformatics/bty217	1	-
318	REFP-0317	2018	CTDquerier	Hernandez et al.	CTDquerier: a bioconductor R package for Comparative Toxicogenomics DatabaseTM data extraction, visualization and enrichment of environmental and toxicological studies	https://doi.org/10.1093/bioinformatics/bty326	1	-
319	REFP-0297	2018	PASI	Jaakkola et al.	PASI: A novel pathway method to identify delicate group effects	https://doi.org/10.1371/journal.pone.0199991	1	-
320	REFP-0341	2018	iGSEA	Lu et al.	Meta-analysis approaches to combine multiple gene setenrichment studies	https://doi.org/10.1002/sim.7540	1	PART OF METHOD	Extension to meta-analysis
321	REFP-0286	2018	PathwaySplice	Yan et al.	PathwaySplice: An R package for unbiased pathway analysis of alternative splicing in RNA-Seq data	https://doi.org/10.1093/bioinformatics/bty317	1	-
322	REFP-0321	2018	BhGLM	Zhang et al.	Pathway-Structured Predictive Modeling for Multi-Level Drug Response in Multiple Myeloma	https://doi.org/10.1093/bioinformatics/bty436	1	-
323	REFP-0303	2017	paraGSEA	Peng et al.	paraGSEA: a scalable approach for large-scale gene expression profiling	https://doi.org/10.1093/nar/gkx679	1	PART OF METHOD
324	REFP-0288	2017	Fuento	Weichselbaum et al.	Fuento: functional enrichment for bioinformatics	https://doi.org/10.1093/bioinformatics/btx179	1	-
325	REFP-0291	2014	MAVTgsa	Chien et al.	MAVTgsa: An R Package for Gene Set (Enrichment) Analysis	http://dx.doi.org/10.1155/2014/346074	1	-
326	REFP-0292	2013	GGM-GSA	Stadler et al.	Network-based multivariate gene-set testing	Preprint. https://arxiv.org/abs/1308.2771	1	-
327	REFP-0293	2012	DEGraph	Jacob et al.	DEGraph: differential expression testing for gene networks	http://dx.doi.org/10.1214/11-AOAS528	1	-
328	REFP-0294	2007	GOALIE	Kleinberg et al.	Systems biology via redescription and ontologies: untangling the malaria parasite life cycle	-	1	-
329	REFP-0330	2019	SSCAs and SSCVAs	Gold et al.	Shallow Sparsely-Connected Autoencoders for Gene Set Projection	-	0	-
330	REFP-0331	2019	FunSet	Hale et al.	FunSet: an open-source software and web server for performing and displaying Gene Ontology enrichment analysis	https://doi.org/10.1186/s12859-019-2960-9	0	-
331	REFP-0318	2019	modEnrichr	Kuleshov et al.	modEnrichr: a suite of gene set enrichment analysis tools for model organisms	https://doi.org/10.1093/nar/gkz347	0	-
332	REFP-0333	2019	SCIA	Li et al.	SCIA: A Novel Gene Set Analysis Applicable to Data With Different Characteristics	https://doi.org/10.3389/fgene.2019.00598	0	COMPARED
333	REFP-0335	2019	DNEA	Ma et al.	Differential Network Enrichment Analysis Reveals Novel Lipid Pathways in Chronic Kidney Disease	https://doi.org/10.1093/bioinformatics/btz114	0	-
334	REFP-0337	2019	RICHNET	Prummer	Enhancing gene set enrichment using networks	https://doi.org/10.12688/f1000research.17824.2	0	-
335	REFP-0338	2019	EM for Joint GSA	Qin et al.	A Novel Joint Gene Set Analysis Framework Improves Identification of Enriched Pathways in Cross Disease Transcriptomic Analysis	https://doi.org/10.3389/fgene.2019.00293	0	-
336	REFP-0340	2019		Roder et al.	Improving the power of gene set enrichment analyses	https://doi.org/10.1186/s12859-019-2850-1	0	PART OF METHOD
337	REFP-0343	2019	GSEPD	Stamm et al.	GSEPD: a Bioconductor package for RNAseq gene set enrichment and projection display	https://doi.org/10.1186/s12859-019-2697-5	0	-
338	REFP-0345	2019	TriPOINT	Thibodeau et al.	TriPOINT: a software tool to prioritize important genes in pathways and their non-coding regulators	https://doi.org/10.1093/bioinformatics/bty998	0	-
339	REFP-0347	2019	LCT-GSR	Vatanpour et al.	Gene set analysis and reduction for a continuous phenotype: Identifying markers of birth weight variation based on embryonic stem cells and immunologic signatures	https://doi.org/10.1016/j.compbiomed.2019.103389	0
340	REFP-0348	2019	GScluster	Yoon et al.	GScluster: network-weighted gene-set clustering analysis	https://doi.org/10.1186/s12864-019-5738-6	0	-
341	REFP-0315	2018		Frost et al.	A multi-omics approach for identifying important pathways and genes in human cancer	https://doi.org/10.1186/s12859-018-2476-8	0	-
342	REFP-0327	2018	Summary Pathway Score	Lin et al.	Probabilistic prioritization of candidate pathway association with pathway score	https://doi.org/10.1186/s12859-018-2411-z	0	COMPARED
343	REFP-0328	2018	bcGST	Wang et al.	bcGST - an interactive bias-correction method to identify over-represented gene-sets in boutique arrays	https://doi.org/10.1093/bioinformatics/bty783	0	-
344	REFP-0299	2017	Phantom	Gu et al.	Phantom: investigating heterogeneous gene sets in time-course data	https://doi.org/10.1093/bioinformatics/btx348	0	-
345	REFP-0300	2017	minepath.org	Koumakis et al.	minepath.org: a free interactive pathway analysis web server	https://doi.org/10.1093/nar/gkx278	0	-
346	REFP-0301	2017	attract plus PCN	Meng et al.	Pathway cross-talk network analysis identifies critical pathways	https://doi.org/10.1016/j.compbiolchem.2017.02.007	0	-
347	REFP-0302	2017	WTFgenes	Mungall et al.	WTFgenes: What's The Function of these genes? Static sites for model-based gene set analysis	http://dx.doi.org/10.12688/f1000research.11175.1	0	-
348	REFP-0304	2017	JAGST	Swanson et al.	Statistical power of gene-set enrichment analysis is a function of gene set correlation structure	Preprint. https://doi.org/10.1101/186288	0	-
349	REFP-0305	2017	GSA-Genie	Zhang et al.	GSA-Genie: a web application for gene set analysis	Preprint: https://doi.org/10.1101/125443	0	-
350	REFP-0307	2005	-	Powell et al.	Biological Pathway Prediction from Multiple Data Sources Using Iterative Bayesian Updating	https://doi.org/10.1109/CSBW.2005.30	0	-
						Total Citations	105664	79
